# Supplementary material for: Crystal structure of tetraaquabis(8-chloro-9,10-dioxo-9,10-dihydroanthracene-1-carboxyl­ato-κO 1)cobalt(II) dihydrate
Source: Acta Crystallogr Sect E Struct Rep Online. 2014 Sep 27;70(Pt 10):m357–8. doi: 10.1107/S1600536814020972 (PMC4257216; doi:10.1107/S1600536814020972)
Supplement: Supplementary file 1 [file e-70-0m357-sup1.cif]

##############################################################################
#                                                                            #
# This CIF contains the data in a paper accepted for publication in          #
# Acta Crystallographica Section E. It conforms to the requirements of       #
# Notes for Authors for Acta Crystallographica Section E, and has been       #
# peer reviewed under the auspices of the IUCr Commission on Journals.       #
#                                                                            #
# Full details of the Crystallographic Information File format               #
# are given in the paper "The Crystallographic Information File (CIF):       #
# a New Standard Archive File for Crystallography" by S. R. Hall, F. H.      #
# Allen and I. D. Brown [Acta Cryst. (1991), A47, 655-685].                  #
#                                                                            #
# The current version of the core CIF dictionary is obtainable from          #
# ftp://ftp.iucr.org/pub/cif_core.dic.                                       #
#                                                                            #
# Software is freely available for graphical display of the structure(s)     #
# in this CIF. For information consult the CIF software page                 #
# http://www.iucr.org/resources/cif/software.                                #
#                                                                            #
# This file may be used for bona fide research purposes within the           #
# scientific community so long as proper attribution is given to the journal # 
# article from which it was obtained.                                        #
#                                                                            #
##############################################################################
data_I
_database_code_depnum_ccdc_archive 'CCDC 1025297'
_audit_creation_method     SHELXL-97
_chemical_name_systematic
;
Bis(5-chloro-9,10-anthraquinone-1-carboxylato-\k<i>O</i>)tetraaquacobalt(II)
dihydrate
;
_chemical_name_common     ?
_chemical_formula_moiety     'C30 H20 Cl2 Co O12, 2(H2 O)'
_chemical_formula_sum     'C30 H24 Cl2 Co O14'
_chemical_formula_iupac     '[Co (C15 H6 Cl O4)2 (H2 O)4] , 2H2 O'
_chemical_formula_weight     738.32
_chemical_melting_point     ?
_symmetry_cell_setting     triclinic
_symmetry_space_group_name_H-M     'P -1'
_symmetry_space_group_name_Hall     '-P 1'
loop_
    _symmetry_equiv_pos_as_xyz
    'x, y, z'
    '-x, -y, -z'
_cell_length_a     6.8655(14)
_cell_length_b     8.1623(16)
_cell_length_c     14.285(3)
_cell_angle_alpha     73.97(3)
_cell_angle_beta     88.86(3)
_cell_angle_gamma     73.35(3)
_cell_volume     735.6(3)
_cell_formula_units_Z     1
_cell_measurement_reflns_used     25
_cell_measurement_theta_min     3.10
_cell_measurement_theta_max     24.99
_cell_measurement_temperature     293(2)
_exptl_crystal_description     block
_exptl_crystal_colour     red
_exptl_crystal_size_max     0.22
_exptl_crystal_size_mid     0.19
_exptl_crystal_size_min     0.17
_exptl_crystal_density_diffrn     1.667
_exptl_crystal_density_meas     ?
_exptl_crystal_density_method     'not measured'
_exptl_crystal_F_000     377
_exptl_absorpt_coefficient_mu     0.840
_exptl_absorpt_correction_type     multi-scan
_exptl_absorpt_process_details
;
(<i>ABSCOR</i>; Higashi, 1995)
;
_exptl_absorpt_correction_T_min     0.8367
_exptl_absorpt_correction_T_max     0.8703
_exptl_special_details     ?
_diffrn_ambient_temperature     293(2)
_diffrn_radiation_type     MoK\a
_diffrn_radiation_wavelength     0.71073
_diffrn_radiation_source     'rotating anode'
_diffrn_radiation_monochromator     Confocal
_diffrn_measurement_device_type     'Rigaku MM007-HF CCD (Saturn 724+)'
_diffrn_measurement_method     '\w scans at fixed \c = 45\%'
_diffrn_detector_area_resol_mean     ?
_diffrn_reflns_number     7246
_diffrn_reflns_av_R_equivalents     0.0410
_diffrn_reflns_av_sigmaI/netI     0.0499
_diffrn_reflns_theta_min     3.10
_diffrn_reflns_theta_max     27.48
_diffrn_reflns_theta_full     27.48
_diffrn_measured_fraction_theta_max     0.986
_diffrn_measured_fraction_theta_full     0.986
_diffrn_reflns_limit_h_min     -7
_diffrn_reflns_limit_h_max     8
_diffrn_reflns_limit_k_min     -10
_diffrn_reflns_limit_k_max     10
_diffrn_reflns_limit_l_min     -18
_diffrn_reflns_limit_l_max     18
_diffrn_standards_number     2
_diffrn_standards_interval_count     150
_diffrn_standards_interval_time     ?
_diffrn_standards_decay_%     0
_refine_special_details
;
Refinement of <i>F</i>^2^ against ALL reflections. The weighted <i>R</i>-factor
<i>wR</i> and goodness of fit <i>S</i> are based on <i>F</i>^2^, conventional
<i>R</i>-factors <i>R</i> are based on <i>F</i>, with <i>F</i> set to zero for
negative <i>F</i>^2^. The threshold expression of <i>F</i>^2^ >
\s(<i>F</i>^2^) is used only for calculating <i>R</i>-factors(gt) <i>etc</i>.
and is not relevant to the choice of reflections for refinement.
<i>R</i>-factors based on <i>F</i>^2^ are statistically about twice as large
as those based on <i>F</i>, and <i>R</i>- factors based on ALL data will be
even larger.
;
_reflns_number_total     3329
_reflns_number_gt     2171
_reflns_threshold_expression     >2sigma(I)
_refine_ls_structure_factor_coef     Fsqd
_refine_ls_matrix_type     full
_refine_ls_R_factor_all     0.0841
_refine_ls_R_factor_gt     0.0520
_refine_ls_wR_factor_gt     0.1351
_refine_ls_wR_factor_ref     0.1789
_refine_ls_goodness_of_fit_ref     1.115
_refine_ls_restrained_S_all     1.114
_refine_ls_number_reflns     3329
_refine_ls_number_parameters     235
_refine_ls_number_restraints     9
_refine_ls_hydrogen_treatment     mixed
_refine_ls_weighting_scheme     calc
_refine_ls_weighting_details
         'calc w=1/[\s^2^(Fo^2^)+(0.0859P)^2^+0.2785P] where P=(Fo^2^+2Fc^2^)/3'
_atom_sites_solution_hydrogens     geom
_atom_sites_solution_primary     direct
_atom_sites_solution_secondary     difmap
_refine_ls_shift/su_max     0.000
_refine_ls_shift/su_mean     0.000
_refine_diff_density_max     0.585
_refine_diff_density_min     -0.643
_refine_ls_extinction_method     none
_refine_ls_extinction_coef     ?
loop_
    _atom_type_symbol
    _atom_type_description
    _atom_type_scat_dispersion_real
    _atom_type_scat_dispersion_imag
    _atom_type_scat_source
    'C' 'C' 0.0033 0.0016
                         'International Tables Vol C Tables 4.2.6.8 and 6.1.1.4'
    'H' 'H' 0.0000 0.0000
                         'International Tables Vol C Tables 4.2.6.8 and 6.1.1.4'
    'O' 'O' 0.0106 0.0060
                         'International Tables Vol C Tables 4.2.6.8 and 6.1.1.4'
    'Cl' 'Cl' 0.1484 0.1585
                         'International Tables Vol C Tables 4.2.6.8 and 6.1.1.4'
    'Co' 'Co' 0.3494 0.9721
                         'International Tables Vol C Tables 4.2.6.8 and 6.1.1.4'
_computing_data_collection
;
CrystalStructure (Rigaku/MSC, 2006)
;
_computing_cell_refinement     'CrystalStructure (Rigaku/MSC, 2006)'
_computing_data_reduction     'CrystalStructure (Rigaku/MSC, 2006)'
_computing_structure_solution
;
SHELXS97 (Sheldrick, 2008)
;
_computing_structure_refinement
;
SHELXL97 (Sheldrick, 2008)
;
_computing_molecular_graphics
;
DIAMOND (Brandenburg, 1999)
;
_computing_publication_material
;
SHELXTL (Sheldrick, 2008)
;
loop_
    _atom_site_type_symbol
    _atom_site_label
    _atom_site_fract_x
    _atom_site_fract_y
    _atom_site_fract_z
    _atom_site_U_iso_or_equiv
    _atom_site_adp_type
    _atom_site_calc_flag
    _atom_site_refinement_flags
    _atom_site_occupancy
    _atom_site_symmetry_multiplicity
    _atom_site_disorder_assembly
    _atom_site_disorder_group
    Co Co1 0.5000 0.0000 0.5000 0.0521(3) Uani d S 1 2 . .
    O O1 0.2123(5) 0.3055(4) 1.0202(2) 0.0734(8) Uani d . 1 1 . .
    O O2 0.2651(4) -0.0771(3) 0.76542(19) 0.0618(7) Uani d . 1 1 . .
    O O3 0.3637(4) 0.1703(3) 0.58318(18) 0.0565(6) Uani d . 1 1 . .
    O O4 0.0299(4) 0.1985(4) 0.5694(2) 0.0631(7) Uani d . 1 1 . .
    O O5 0.4564(6) -0.2191(4) 0.6077(2) 0.0798(10) Uani d D 1 1 . .
    H H5A 0.431(8) -0.222(7) 0.663(3) 0.101(9) Uiso d D 1 1 . .
    H H5B 0.469(8) -0.317(5) 0.607(4) 0.101(9) Uiso d D 1 1 . .
    O O6 0.2118(5) 0.0420(4) 0.4326(2) 0.0664(8) Uani d D 1 1 . .
    H H6A 0.181(8) -0.050(6) 0.442(4) 0.101(9) Uiso d D 1 1 . .
    H H6B 0.141(7) 0.079(7) 0.474(3) 0.101(9) Uiso d D 1 1 . .
    O O7 0.6143(6) 0.4206(5) 0.6095(3) 0.0832(9) Uani d D 1 1 . .
    H H7A 0.724(7) 0.371(10) 0.591(6) 0.16(2) Uiso d D 1 1 . .
    H H7B 0.527(8) 0.385(10) 0.594(6) 0.16(2) Uiso d D 1 1 . .
    C C1 0.1499(5) 0.3019(5) 0.6896(3) 0.0497(8) Uani d . 1 1 . .
    C C2 0.0846(6) 0.4864(5) 0.6614(3) 0.0624(10) Uani d . 1 1 . .
    H H2 0.0601 0.5482 0.5955 0.075 Uiso calc R 1 1 . .
    C C3 0.0552(7) 0.5804(5) 0.7312(3) 0.0666(11) Uani d . 1 1 . .
    H H3 0.0103 0.7043 0.7116 0.080 Uiso calc R 1 1 . .
    C C4 0.0924(6) 0.4908(5) 0.8284(3) 0.0590(10) Uani d . 1 1 . .
    H H4 0.0715 0.5541 0.8746 0.071 Uiso calc R 1 1 . .
    C C5 0.2727(5) -0.0750(5) 1.0984(3) 0.0506(8) Uani d . 1 1 . .
    C C6 0.3092(5) -0.2598(5) 1.1281(3) 0.0583(9) Uani d . 1 1 . .
    H H6 0.3266 -0.3212 1.1942 0.070 Uiso calc R 1 1 . .
    C C7 0.3193(6) -0.3514(5) 1.0589(3) 0.0619(10) Uani d . 1 1 . .
    H H7 0.3390 -0.4738 1.0783 0.074 Uiso calc R 1 1 . .
    C C8 0.3001(6) -0.2605(5) 0.9614(3) 0.0562(9) Uani d . 1 1 . .
    H H8 0.3107 -0.3230 0.9152 0.067 Uiso calc R 1 1 . .
    C C9 0.2065(5) 0.2169(5) 0.9648(3) 0.0508(8) Uani d . 1 1 . .
    C C10 0.2436(5) 0.0117(5) 0.8235(3) 0.0466(8) Uani d . 1 1 . .
    C C11 0.1858(5) 0.2093(5) 0.7891(3) 0.0476(8) Uani d . 1 1 . .
    C C12 0.1613(5) 0.3057(5) 0.8584(3) 0.0482(8) Uani d . 1 1 . .
    C C13 0.2495(5) 0.0193(5) 1.0001(2) 0.0459(8) Uani d . 1 1 . .
    C C14 0.2651(5) -0.0773(5) 0.9307(3) 0.0477(8) Uani d . 1 1 . .
    C C15 0.1838(6) 0.2122(5) 0.6087(3) 0.0525(8) Uani d . 1 1 . .
    Cl Cl1 0.25829(17) 0.02230(15) 1.19317(7) 0.0696(3) Uani d . 1 1 . .
loop_
    _atom_site_aniso_label
    _atom_site_aniso_U_11
    _atom_site_aniso_U_22
    _atom_site_aniso_U_33
    _atom_site_aniso_U_12
    _atom_site_aniso_U_13
    _atom_site_aniso_U_23
    Co1 0.0629(5) 0.0479(4) 0.0531(4) -0.0121(3) 0.0195(3) -0.0316(3)
    O1 0.106(2) 0.0652(17) 0.0646(17) -0.0219(16) 0.0088(16) -0.0472(14)
    O2 0.0817(18) 0.0561(14) 0.0632(16) -0.0195(13) 0.0199(13) -0.0434(12)
    O3 0.0627(15) 0.0581(15) 0.0598(15) -0.0146(12) 0.0214(12) -0.0389(12)
    O4 0.0655(16) 0.0728(18) 0.0649(16) -0.0171(14) 0.0081(13) -0.0453(14)
    O5 0.121(3) 0.0548(16) 0.0705(19) -0.0255(17) 0.0424(19) -0.0311(15)
    O6 0.0744(19) 0.0636(17) 0.0722(19) -0.0160(14) 0.0169(14) -0.0419(15)
    O7 0.083(2) 0.065(2) 0.104(3) -0.0127(17) 0.012(2) -0.0370(18)
    C1 0.0487(18) 0.0543(19) 0.055(2) -0.0088(15) 0.0092(15) -0.0359(16)
    C2 0.076(3) 0.054(2) 0.058(2) -0.0064(19) 0.0075(19) -0.0311(18)
    C3 0.082(3) 0.050(2) 0.073(3) -0.0062(19) 0.009(2) -0.0377(19)
    C4 0.067(2) 0.056(2) 0.066(2) -0.0103(18) 0.0129(19) -0.0445(19)
    C5 0.0410(17) 0.065(2) 0.056(2) -0.0157(16) 0.0121(15) -0.0355(17)
    C6 0.054(2) 0.063(2) 0.062(2) -0.0151(18) 0.0108(17) -0.0269(18)
    C7 0.061(2) 0.055(2) 0.075(3) -0.0146(18) 0.0123(19) -0.0302(19)
    C8 0.055(2) 0.058(2) 0.070(2) -0.0168(17) 0.0136(18) -0.0410(19)
    C9 0.0468(18) 0.058(2) 0.061(2) -0.0128(15) 0.0140(16) -0.0421(17)
    C10 0.0423(17) 0.0548(19) 0.057(2) -0.0143(15) 0.0128(15) -0.0385(16)
    C11 0.0428(17) 0.0524(18) 0.060(2) -0.0111(15) 0.0124(15) -0.0387(16)
    C12 0.0446(17) 0.0546(19) 0.058(2) -0.0133(15) 0.0136(15) -0.0384(16)
    C13 0.0394(16) 0.0551(19) 0.0528(19) -0.0117(14) 0.0112(14) -0.0332(16)
    C14 0.0404(16) 0.0548(19) 0.059(2) -0.0126(15) 0.0102(15) -0.0346(16)
    C15 0.065(2) 0.0494(19) 0.0489(19) -0.0108(17) 0.0078(17) -0.0300(15)
    Cl1 0.0773(7) 0.0832(7) 0.0594(6) -0.0203(6) 0.0136(5) -0.0419(5)
_geom_special_details
;
All e.s.d.'s (except the e.s.d. in the dihedral angle between two l.s. planes)
are estimated using the full covariance matrix. The cell e.s.d.'s are taken
into account individually in the estimation of e.s.d.'s in distances, angles
and torsion angles; correlations between e.s.d.'s in cell parameters are only
used when they are defined by crystal symmetry. An approximate (isotropic)
treatment of cell e.s.d.'s is used for estimating e.s.d.'s involving l.s.
planes.
;
loop_
    _geom_bond_atom_site_label_1
    _geom_bond_atom_site_label_2
    _geom_bond_site_symmetry_2
    _geom_bond_distance
    _geom_bond_publ_flag
    Co1 O3 2_656 2.083(2) ?
    Co1 O3 . 2.083(2) ?
    Co1 O5 2_656 2.104(3) ?
    Co1 O5 . 2.104(3) ?
    Co1 O6 2_656 2.113(3) ?
    Co1 O6 . 2.113(3) ?
    O1 C9 . 1.219(4) ?
    O2 C10 . 1.225(4) ?
    O3 C15 . 1.259(4) ?
    O4 C15 . 1.253(4) ?
    O5 H5A . 0.81(3) ?
    O5 H5B . 0.78(3) ?
    O6 H6A . 0.82(3) ?
    O6 H6B . 0.82(3) ?
    O7 H7A . 0.82(3) ?
    O7 H7B . 0.80(4) ?
    C1 C2 . 1.385(5) ?
    C1 C11 . 1.402(5) ?
    C1 C15 . 1.511(4) ?
    C2 C3 . 1.395(5) ?
    C2 H2 . 0.9300 ?
    C3 C4 . 1.369(6) ?
    C3 H3 . 0.9300 ?
    C4 C12 . 1.390(5) ?
    C4 H4 . 0.9300 ?
    C5 C13 . 1.390(5) ?
    C5 C6 . 1.397(5) ?
    C5 Cl1 . 1.737(3) ?
    C6 C7 . 1.385(5) ?
    C6 H6 . 0.9300 ?
    C7 C8 . 1.373(6) ?
    C7 H7 . 0.9300 ?
    C8 C14 . 1.387(5) ?
    C8 H8 . 0.9300 ?
    C9 C12 . 1.487(5) ?
    C9 C13 . 1.492(5) ?
    C10 C11 . 1.485(5) ?
    C10 C14 . 1.493(5) ?
    C11 C12 . 1.405(4) ?
    C13 C14 . 1.412(4) ?
loop_
    _geom_angle_atom_site_label_1
    _geom_angle_atom_site_label_2
    _geom_angle_atom_site_label_3
    _geom_angle_site_symmetry_1
    _geom_angle_site_symmetry_3
    _geom_angle
    _geom_angle_publ_flag
    O3 Co1 O3 2_656 . 180.00(10) ?
    O3 Co1 O5 2_656 2_656 90.64(11) ?
    O3 Co1 O5 . 2_656 89.36(11) ?
    O3 Co1 O5 2_656 . 89.36(11) ?
    O3 Co1 O5 . . 90.64(11) ?
    O5 Co1 O5 2_656 . 180.0 ?
    O3 Co1 O6 2_656 2_656 89.78(11) ?
    O3 Co1 O6 . 2_656 90.22(11) ?
    O5 Co1 O6 2_656 2_656 89.38(15) ?
    O5 Co1 O6 . 2_656 90.62(15) ?
    O3 Co1 O6 2_656 . 90.22(11) ?
    O3 Co1 O6 . . 89.78(11) ?
    O5 Co1 O6 2_656 . 90.62(15) ?
    O5 Co1 O6 . . 89.38(15) ?
    O6 Co1 O6 2_656 . 180.0 ?
    C15 O3 Co1 . . 130.3(2) ?
    Co1 O5 H5A . . 126(4) ?
    Co1 O5 H5B . . 131(4) ?
    H5A O5 H5B . . 103(4) ?
    Co1 O6 H6A . . 112(4) ?
    Co1 O6 H6B . . 98(4) ?
    H6A O6 H6B . . 96(4) ?
    H7A O7 H7B . . 110(5) ?
    C2 C1 C11 . . 119.5(3) ?
    C2 C1 C15 . . 116.7(3) ?
    C11 C1 C15 . . 123.8(3) ?
    C1 C2 C3 . . 120.6(4) ?
    C1 C2 H2 . . 119.7 ?
    C3 C2 H2 . . 119.7 ?
    C4 C3 C2 . . 120.2(4) ?
    C4 C3 H3 . . 119.9 ?
    C2 C3 H3 . . 119.9 ?
    C3 C4 C12 . . 120.3(3) ?
    C3 C4 H4 . . 119.8 ?
    C12 C4 H4 . . 119.8 ?
    C13 C5 C6 . . 121.2(3) ?
    C13 C5 Cl1 . . 124.1(3) ?
    C6 C5 Cl1 . . 114.7(3) ?
    C7 C6 C5 . . 119.8(4) ?
    C7 C6 H6 . . 120.1 ?
    C5 C6 H6 . . 120.1 ?
    C8 C7 C6 . . 119.7(4) ?
    C8 C7 H7 . . 120.1 ?
    C6 C7 H7 . . 120.1 ?
    C7 C8 C14 . . 121.2(3) ?
    C7 C8 H8 . . 119.4 ?
    C14 C8 H8 . . 119.4 ?
    O1 C9 C12 . . 119.7(3) ?
    O1 C9 C13 . . 121.8(3) ?
    C12 C9 C13 . . 118.4(3) ?
    O2 C10 C11 . . 120.9(3) ?
    O2 C10 C14 . . 120.3(3) ?
    C11 C10 C14 . . 118.7(3) ?
    C1 C11 C12 . . 119.4(3) ?
    C1 C11 C10 . . 121.7(3) ?
    C12 C11 C10 . . 118.9(3) ?
    C4 C12 C11 . . 120.0(3) ?
    C4 C12 C9 . . 117.6(3) ?
    C11 C12 C9 . . 122.4(3) ?
    C5 C13 C14 . . 118.0(3) ?
    C5 C13 C9 . . 123.2(3) ?
    C14 C13 C9 . . 118.8(3) ?
    C8 C14 C13 . . 120.1(3) ?
    C8 C14 C10 . . 117.9(3) ?
    C13 C14 C10 . . 122.1(3) ?
    O4 C15 O3 . . 126.6(3) ?
    O4 C15 C1 . . 117.3(3) ?
    O3 C15 C1 . . 115.9(3) ?
loop_
    _geom_torsion_atom_site_label_1
    _geom_torsion_atom_site_label_2
    _geom_torsion_atom_site_label_3
    _geom_torsion_atom_site_label_4
    _geom_torsion_site_symmetry_1
    _geom_torsion_site_symmetry_2
    _geom_torsion_site_symmetry_3
    _geom_torsion_site_symmetry_4
    _geom_torsion
    _geom_torsion_publ_flag
    O3 Co1 O3 C15 2_656 . . . -1E1(10)
                                      ?
    O5 Co1 O3 C15 2_656 . . . 115.4(3) ?
    O5 Co1 O3 C15 . . . . -64.6(3) ?
    O6 Co1 O3 C15 2_656 . . . -155.2(3) ?
    O6 Co1 O3 C15 . . . . 24.8(3) ?
    C11 C1 C2 C3 . . . . 0.3(6) ?
    C15 C1 C2 C3 . . . . -178.1(4) ?
    C1 C2 C3 C4 . . . . 0.5(7) ?
    C2 C3 C4 C12 . . . . 0.5(6) ?
    C13 C5 C6 C7 . . . . -1.1(6) ?
    Cl1 C5 C6 C7 . . . . 178.6(3) ?
    C5 C6 C7 C8 . . . . 2.1(6) ?
    C6 C7 C8 C14 . . . . -1.7(6) ?
    C2 C1 C11 C12 . . . . -2.1(5) ?
    C15 C1 C11 C12 . . . . 176.1(3) ?
    C2 C1 C11 C10 . . . . 176.2(3) ?
    C15 C1 C11 C10 . . . . -5.6(5) ?
    O2 C10 C11 C1 . . . . 1.2(5) ?
    C14 C10 C11 C1 . . . . -175.8(3) ?
    O2 C10 C11 C12 . . . . 179.5(3) ?
    C14 C10 C11 C12 . . . . 2.5(5) ?
    C3 C4 C12 C11 . . . . -2.4(6) ?
    C3 C4 C12 C9 . . . . 177.6(4) ?
    C1 C11 C12 C4 . . . . 3.2(5) ?
    C10 C11 C12 C4 . . . . -175.2(3) ?
    C1 C11 C12 C9 . . . . -176.8(3) ?
    C10 C11 C12 C9 . . . . 4.8(5) ?
    O1 C9 C12 C4 . . . . -11.0(5) ?
    C13 C9 C12 C4 . . . . 170.7(3) ?
    O1 C9 C12 C11 . . . . 169.1(3) ?
    C13 C9 C12 C11 . . . . -9.3(5) ?
    C6 C5 C13 C14 . . . . -0.3(5) ?
    Cl1 C5 C13 C14 . . . . 180.0(2) ?
    C6 C5 C13 C9 . . . . 178.8(3) ?
    Cl1 C5 C13 C9 . . . . -0.9(5) ?
    O1 C9 C13 C5 . . . . 8.6(5) ?
    C12 C9 C13 C5 . . . . -173.1(3) ?
    O1 C9 C13 C14 . . . . -172.2(3) ?
    C12 C9 C13 C14 . . . . 6.1(5) ?
    C7 C8 C14 C13 . . . . 0.3(6) ?
    C7 C8 C14 C10 . . . . -179.3(3) ?
    C5 C13 C14 C8 . . . . 0.8(5) ?
    C9 C13 C14 C8 . . . . -178.5(3) ?
    C5 C13 C14 C10 . . . . -179.7(3) ?
    C9 C13 C14 C10 . . . . 1.1(5) ?
    O2 C10 C14 C8 . . . . -3.0(5) ?
    C11 C10 C14 C8 . . . . 174.0(3) ?
    O2 C10 C14 C13 . . . . 177.4(3) ?
    C11 C10 C14 C13 . . . . -5.6(5) ?
    Co1 O3 C15 O4 . . . . -20.4(6) ?
    Co1 O3 C15 C1 . . . . 165.0(2) ?
    C2 C1 C15 O4 . . . . -80.0(5) ?
    C11 C1 C15 O4 . . . . 101.7(4) ?
    C2 C1 C15 O3 . . . . 95.1(4) ?
    C11 C1 C15 O3 . . . . -83.2(4) ?
loop_
    _geom_hbond_atom_site_label_D
    _geom_hbond_atom_site_label_H
    _geom_hbond_atom_site_label_A
    _geom_hbond_site_symmetry_A
    _geom_hbond_distance_DH
    _geom_hbond_distance_HA
    _geom_hbond_distance_DA
    _geom_hbond_angle_DHA
    O7 H7B O3 . 0.80(4) 2.37(5) 3.121(5) 157(8)
    O7 H7A O4 1_655 0.82(3) 2.24(4) 3.049(4) 169(8)
    O6 H6B O4 . 0.82(3) 1.92(3) 2.717(4) 164(5)
    O6 H6A O4 2_556 0.82(3) 2.17(4) 2.916(4) 152(6)
    O5 H5B O7 1_545 0.78(3) 2.08(4) 2.821(4) 159(5)
    O5 H5A O2 . 0.81(3) 2.22(4) 2.932(4) 147(5)
_iucr_refine_instructions_details
;
TITL 1 in P-1
CELL 0.71073   6.8655   8.1623  14.2846  73.971  88.857  73.352
ZERR    1.00   0.0014   0.0016   0.0029   0.030   0.030   0.030
LATT 1
SFAC C  H  O  Cl Co
UNIT 30 24 14 2 1
omit -6 -1 2
omit -4 -4 1
omit 3 3 14
omit 5 2 12
L.S. 10
ACTA
BOND $h
FMAP 2
PLAN 20
htab o7 o3
htab o7 o4_$3
htab o6 o4
htab o6 o4_$2
htab o5 o7_$1
htab o5 o2
eqiv $3 x+1, y, z
eqiv $2 -x, -y, -z+1
eqiv $1 x, y-1, z
htab
DFIX  21  0.03   O5 H5A O5 H5B O6 H6A O6 H6B O7 H7A O7 H7B
DFIX  21.6 0.05   H5A H5B H6A H6B H7A H7B
size 0.170 0.190 0.220
conf
FREE Co1  Q4
WGHT    0.085900    0.278500
FVAR       0.22913   0.80207   0.10069   0.16261
MOLE 1
CO1   5    0.500000    0.000000    0.500000    10.50000    0.06292    0.04786 =
         0.05312   -0.03157    0.01953   -0.01209
O1    3    0.212278    0.305543    1.020167    11.00000    0.10636    0.06519 =
         0.06463   -0.04723    0.00878   -0.02185
O2    3    0.265114   -0.077075    0.765424    11.00000    0.08172    0.05608 =
         0.06320   -0.04342    0.01992   -0.01954
O3    3    0.363726    0.170258    0.583180    11.00000    0.06266    0.05810 =
         0.05983   -0.03892    0.02135   -0.01465
O4    3    0.029887    0.198510    0.569418    11.00000    0.06552    0.07280 =
         0.06487   -0.04529    0.00815   -0.01710
O5    3    0.456428   -0.219141    0.607749    11.00000    0.12069    0.05480 =
         0.07049   -0.03111    0.04239   -0.02550
H5A   2    0.430681   -0.222012    0.663446    11.00000   31.00000
H5B   2    0.469224   -0.317026    0.606550    11.00000   31.00000
O6    3    0.211760    0.041953    0.432568    11.00000    0.07443    0.06357 =
         0.07215   -0.04191    0.01685   -0.01601
H6A   2    0.180623   -0.050287    0.442303    11.00000   31.00000
H6B   2    0.140663    0.079376    0.473552    11.00000   31.00000
O7    3    0.614310    0.420586    0.609477    11.00000    0.08274    0.06453 =
         0.10450   -0.03697    0.01188   -0.01272
H7A   2    0.723781    0.371261    0.591400    11.00000   41.00000
H7B   2    0.526514    0.384545    0.594440    11.00000   41.00000
C1    1    0.149941    0.301873    0.689583    11.00000    0.04870    0.05429 =
         0.05465   -0.03588    0.00923   -0.00878
C2    1    0.084597    0.486403    0.661449    11.00000    0.07627    0.05446 =
         0.05763   -0.03106    0.00751   -0.00642
AFIX  43
H2    2    0.060071    0.548208    0.595527    11.00000   -1.20000
AFIX   0
C3    1    0.055239    0.580407    0.731177    11.00000    0.08176    0.04958 =
         0.07272   -0.03771    0.00881   -0.00618
AFIX  43
H3    2    0.010284    0.704326    0.711561    11.00000   -1.20000
AFIX   0
C4    1    0.092399    0.490802    0.828377    11.00000    0.06737    0.05564 =
         0.06580   -0.04449    0.01287   -0.01027
AFIX  43
H4    2    0.071453    0.554140    0.874550    11.00000   -1.20000
AFIX   0
C5    1    0.272660   -0.075046    1.098434    11.00000    0.04103    0.06540 =
         0.05650   -0.03548    0.01208   -0.01567
C6    1    0.309179   -0.259820    1.128121    11.00000    0.05389    0.06325 =
         0.06197   -0.02691    0.01083   -0.01513
AFIX  43
H6    2    0.326632   -0.321151    1.194190    11.00000   -1.20000
AFIX   0
C7    1    0.319308   -0.351361    1.058871    11.00000    0.06103    0.05493 =
         0.07537   -0.03022    0.01234   -0.01457
AFIX  43
H7    2    0.339050   -0.473802    1.078262    11.00000   -1.20000
AFIX   0
C8    1    0.300072   -0.260534    0.961429    11.00000    0.05480    0.05799 =
         0.06998   -0.04104    0.01357   -0.01679
AFIX  43
H8    2    0.310692   -0.323037    0.915181    11.00000   -1.20000
AFIX   0
C9    1    0.206531    0.216906    0.964761    11.00000    0.04678    0.05833 =
         0.06102   -0.04208    0.01403   -0.01282
C10   1    0.243589    0.011685    0.823536    11.00000    0.04233    0.05479 =
         0.05654   -0.03853    0.01284   -0.01435
C11   1    0.185756    0.209345    0.789119    11.00000    0.04281    0.05243 =
         0.05961   -0.03872    0.01240   -0.01110
C12   1    0.161263    0.305681    0.858411    11.00000    0.04458    0.05459 =
         0.05829   -0.03835    0.01358   -0.01326
C13   1    0.249501    0.019334    1.000100    11.00000    0.03944    0.05506 =
         0.05282   -0.03319    0.01117   -0.01171
C14   1    0.265091   -0.077256    0.930740    11.00000    0.04045    0.05477 =
         0.05853   -0.03463    0.01017   -0.01261
C15   1    0.183845    0.212167    0.608710    11.00000    0.06515    0.04941 =
         0.04887   -0.02996    0.00783   -0.01079
CL1   4    0.258292    0.022301    1.193168    11.00000    0.07725    0.08316 =
         0.05943   -0.04188    0.01362   -0.02027
HKLF 4
REM  1 in P-1
REM R1 =  0.0520 for   2171 Fo > 4sig(Fo)  and  0.0841 for all   3329 data
REM    235 parameters refined using      9 restraints
END
WGHT      0.0859      0.2744
REM Highest difference peak  0.585,  deepest hole -0.643,  1-sigma level  0.084
Q1    1   0.4071  0.0563  0.4262  11.00000  0.05    0.59
Q2    1   0.2037  0.2514  0.7381  11.00000  0.05    0.39
Q3    1   0.1888  0.2446  0.9216  11.00000  0.05    0.38
Q4    1   0.4998 -0.1366  0.5857  11.00000  0.05    0.38
Q5    1   0.1654  0.0859  1.1180  11.00000  0.05    0.37
Q6    1   0.2567 -0.0304  0.8895  11.00000  0.05    0.37
Q7    1   0.3521  0.0057  0.4425  11.00000  0.05    0.36
Q8    1   0.3083 -0.0538  1.2722  11.00000  0.05    0.36
Q9    1   0.2701 -0.0186  1.0388  11.00000  0.05    0.34
Q10   1   0.3464 -0.0751  0.5085  11.00000  0.05    0.33
Q11   1   0.5592 -0.2663  0.6351  11.00000  0.05    0.33
Q12   1   0.3437 -0.0350  0.4606  11.00000  0.05    0.32
Q13   1   0.5616 -0.3069  0.6740  11.00000  0.05    0.32
Q14   1   0.1271  0.5326  0.7814  11.00000  0.05    0.32
Q15   1   0.1996  0.2735  0.8088  11.00000  0.05    0.31
Q16   1   0.2138  0.1567  0.8034  11.00000  0.05    0.31
Q17   1   0.4664 -0.0971  0.4938  11.00000  0.05    0.30
Q18   1   0.4465  0.2836  0.5385  11.00000  0.05    0.30
Q19   1   0.2536 -0.1342  1.1075  11.00000  0.05    0.29
Q20   1   0.0553  0.0932  0.6159  11.00000  0.05    0.24
;
data_new_global_publ_block
_journal_date_recd_electronic     2014-09-16
_journal_date_accepted     2014-09-20
_journal_name_full     'Acta Crystallographica, Section E'
_journal_year     2014
_journal_volume     70
_journal_issue     10
_journal_page_first     m357
_journal_page_last     m358
_journal_paper_category     HM
_journal_paper_doi     10.1107/S1600536814020972
_journal_coeditor_code     PJ2015
_publ_contact_author_name     'Jun-Feng Kou*'
_publ_contact_author_address
;
College of Chemistry and Chemical Engineering,Yunnan Normal University,
Kunming,650500,China
;
_publ_contact_author_email     'kjf416@163.com'
_publ_contact_author_fax     '+86-871-5941088'
_publ_contact_author_phone     '+86-871-5941087'
_publ_section_title
;
Crystal structure of
bis(5-chloro-9,10-anthraquinone-1-carboxylato-\k<i>O</i>)tetraaquacobalt(II)
dihydrate
;
loop_
    _publ_author_name
    _publ_author_footnote
    _publ_author_address
    'Cai, Wen-Juan' .
;
College of Chemistry and Chemical Engineering, Yunnan Normal University,
Kunming 650500,
People's Republic of China
;
    'Liu, Bo' .
;
College of Chemistry and Chemical Engineering, Yunnan Normal University,
Kunming 650500,
People's Republic of China
;
    'Liu, Feng-Yi' .
;
College of Chemistry and Chemical Engineering, Yunnan Normal University,
Kunming 650500,
People's Republic of China
;
    'Kou, Jun-Feng' .
;
College of Chemistry and Chemical Engineering, Yunnan Normal University,
Kunming 650500,
People's Republic of China
;
