# Supplementary material for: Crystal structure of tetraaquabis(8-chloro-9,10-dioxo-9,10-dihydroanthracene-1-carboxyl­ato-κO 1)cobalt(II) dihydrate
Source: Acta Crystallogr Sect E Struct Rep Online. 2014 Sep 27;70(Pt 10):m357–8. doi: 10.1107/S1600536814020972 (PMC4257216; doi:10.1107/S1600536814020972)
Supplement: Supplementary file 2 [file e-70-0m357-Isup2.hkl]

# 
# h,k,l, Fc-squared, Fo-squared, sigma(Fo-squared) and status flag 
# 
data_I
_shelx_title ' 1 in P-1' 
_shelx_refln_list_code          4 
_shelx_F_calc_maximum      137.20 
_exptl_crystal_F_000       377.00 
_reflns_d_resolution_high  0.7701 
 
loop_ 
 _symmetry_equiv_pos_as_xyz 
 'x, y, z' 
 '-x, -y, -z' 
 
_cell_length_a     6.8655 
_cell_length_b     8.1623 
_cell_length_c    14.2846 
_cell_angle_alpha  73.971 
_cell_angle_beta   88.857 
_cell_angle_gamma  73.352 
 
_shelx_F_squared_multiplier     1.000 
 
loop_ 
 _refln_index_h 
 _refln_index_k 
 _refln_index_l 
 _refln_F_squared_calc 
 _refln_F_squared_meas 
 _refln_F_squared_sigma 
 _refln_observed_status 
   1   0   0       23.22       16.57      0.54 o 
   2   0   0     5097.11     6127.84    133.87 o 
   3   0   0      144.62      153.70      4.29 o 
   4   0   0     1205.14     1271.34     34.00 o 
   5   0   0       40.70       39.58      2.65 o 
   6   0   0        0.56        2.57      1.09 o 
   7   0   0        3.66        6.94      1.85 o 
   8   0   0        7.90        6.06      2.86 o 
  -8   1   0       26.73       28.79      4.70 o 
  -7   1   0        1.46        0.55      1.90 o 
  -6   1   0       32.79       35.18      6.67 o 
  -5   1   0      111.19      110.97      4.85 o 
  -4   1   0      510.79      488.49     12.90 o 
  -3   1   0      316.80      283.55     14.10 o 
  -2   1   0        1.80        3.22      0.79 o 
  -1   1   0      390.33      391.11      7.07 o 
   1   1   0     4074.65     3780.75    115.24 o 
   2   1   0    13760.16    15632.14    545.30 o 
   3   1   0      280.68      315.38      5.65 o 
   4   1   0     5545.66     6357.72    238.66 o 
   5   1   0        5.39        4.74      1.02 o 
   6   1   0      254.79      281.18      8.27 o 
   7   1   0       10.95       15.29      2.92 o 
   8   1   0       48.14       42.03      3.87 o 
  -7   2   0        1.71        1.52      3.05 o 
  -6   2   0       24.38       21.90      7.81 o 
  -5   2   0      188.02      196.19     10.86 o 
  -4   2   0      626.29      649.90     24.76 o 
  -3   2   0       22.75       36.58      1.98 o 
  -2   2   0      241.97      249.38      4.06 o 
  -1   2   0       11.74       15.07      6.29 o 
   0   2   0      710.46      587.43     15.05 o 
   1   2   0      732.29      599.24     13.52 o 
   2   2   0      100.75      104.00      2.86 o 
   3   2   0      347.10      344.56     12.67 o 
   4   2   0      601.14      643.07     10.64 o 
   5   2   0      185.20      214.67      5.46 o 
   6   2   0      610.86      612.29     17.04 o 
   7   2   0       42.81       39.56      3.11 o 
   8   2   0      125.94      108.37     11.49 o 
  -7   3   0        0.24        5.14      7.43 o 
  -6   3   0        5.28        6.86      4.00 o 
  -5   3   0       36.19       33.33      8.38 o 
  -4   3   0      487.45      528.57     22.86 o 
  -3   3   0      224.74      227.31      4.60 o 
  -2   3   0     1092.34     1245.32     29.49 o 
  -1   3   0     1712.30     1959.99     46.70 o 
   0   3   0     1466.89     1473.53    122.00 o 
   1   3   0        1.16        4.75      1.14 o 
   2   3   0      622.14      680.57     16.76 o 
   3   3   0      404.54      417.89     10.28 o 
   4   3   0      777.52      786.17     16.50 o 
   5   3   0      155.62      173.14      4.17 o 
   6   3   0       26.38       30.93      6.39 o 
   7   3   0        4.88        3.12      1.40 o 
   8   3   0       61.39       47.04     11.18 o 
  -6   4   0        0.03        0.95      5.52 o 
  -5   4   0       18.34       12.38      4.57 o 
  -4   4   0       41.20       40.19      6.10 o 
  -3   4   0      137.50      134.50      7.00 o 
  -2   4   0        8.46        6.60      1.81 o 
  -1   4   0       19.05       23.08      2.76 o 
   0   4   0     2826.18     3220.50    144.09 o 
   1   4   0       28.34        8.80      1.74 o 
   2   4   0      190.19      214.65      4.57 o 
   3   4   0      774.90      930.09     25.33 o 
   4   4   0     1305.87     1349.93     70.84 o 
   5   4   0       65.85       67.17      2.30 o 
   6   4   0        0.08        0.69      0.45 o 
   7   4   0        1.62        1.26      0.78 o 
   8   4   0        4.50        0.19      2.29 o 
  -6   5   0        6.04        2.67      5.14 o 
  -5   5   0       11.16       12.57      6.10 o 
  -4   5   0       29.10       22.29      9.71 o 
  -3   5   0       80.74       80.13      2.71 o 
  -2   5   0      260.80      267.70     10.87 o 
  -1   5   0      202.83      207.49      7.24 o 
   0   5   0      532.44      493.99     36.19 o 
   1   5   0      360.16      378.13     10.73 o 
   2   5   0        0.93        1.12      1.14 o 
   3   5   0        3.66        0.13      2.19 o 
   4   5   0      475.58      576.10     11.65 o 
   5   5   0        2.94        1.87      2.76 o 
   6   5   0        0.70        0.57      2.29 o 
   7   5   0       35.70       61.14     11.43 o 
  -5   6   0        0.27       -1.90      7.24 o 
  -4   6   0        0.43       -0.95      3.62 o 
  -3   6   0      143.23      137.41     16.95 o 
  -2   6   0       30.30       33.91      5.05 o 
  -1   6   0       12.53        8.06      2.19 o 
   0   6   0      113.30      122.97      7.90 o 
   1   6   0      135.33      131.24      4.66 o 
   2   6   0       33.64       39.43      2.65 o 
   3   6   0        0.78        1.59      0.85 o 
   4   6   0       17.26       26.26      2.24 o 
   5   6   0       55.72       54.84      4.04 o 
   6   6   0        4.40        2.10      3.05 o 
   7   6   0       20.89       36.38      6.86 o 
  -4   7   0        3.32        6.67      5.71 o 
  -3   7   0       15.69       27.62      7.05 o 
  -2   7   0       27.04       16.77      2.11 o 
  -1   7   0       42.76       29.57      4.35 o 
   0   7   0        4.10        4.94      2.56 o 
   1   7   0      552.91      550.61     16.02 o 
   2   7   0       19.92       18.64      2.56 o 
   3   7   0        3.83        2.94      1.10 o 
   4   7   0        2.71        1.94      1.25 o 
   5   7   0       35.11       35.55      5.00 o 
   6   7   0        3.68       -0.95      2.86 o 
   7   7   0        0.35       -0.57      3.05 o 
  -3   8   0       14.05       13.33      6.86 o 
  -2   8   0        0.41        1.68      2.47 o 
  -1   8   0        1.17        0.67      1.24 o 
   0   8   0        0.29       -0.15      1.33 o 
   1   8   0      109.98      108.23      5.69 o 
   2   8   0       82.86       85.42      6.84 o 
   3   8   0       16.29       10.93      2.26 o 
   4   8   0       16.10       25.18      1.99 o 
   5   8   0      101.67      127.20     14.86 o 
   6   8   0        6.82       14.29      5.52 o 
   7   8   0        0.83        3.24      4.38 o 
  -1   9   0        2.82        3.07      3.62 o 
   0   9   0       12.76        6.89      5.69 o 
   1   9   0       24.79       27.12      9.59 o 
   2   9   0       15.05       12.28      2.70 o 
   3   9   0       11.60       11.60      2.54 o 
   4   9   0        7.12        8.92      2.55 o 
   5   9   0       28.55       38.48     11.81 o 
   6   9   0        4.65        7.05      5.14 o 
   1  10   0       11.90       15.81      4.57 o 
   2  10   0        1.24        2.32      2.09 o 
   3  10   0        1.30        1.69      1.52 o 
   4  10   0        6.00        2.48      6.10 o 
  -5  -9   1        5.03        9.14      8.00 o 
  -4  -9   1        2.72        3.24      3.62 o 
  -3  -9   1        8.06        4.80      2.73 o 
  -2  -9   1       41.07       47.10      5.04 o 
  -1  -9   1        8.97        3.44      1.80 o 
   0  -9   1        1.89        3.97      3.90 o 
   1  -9   1        4.46        0.95      5.71 o 
  -7  -8   1        8.15       12.57      9.33 o 
  -6  -8   1        2.33        4.00      4.19 o 
  -5  -8   1        0.17       -2.48      3.81 o 
  -4  -8   1       19.60        2.82      3.76 o 
  -3  -8   1       44.90       43.54      2.43 o 
  -2  -8   1       30.79       45.60      3.07 o 
  -1  -8   1       51.56       55.69      3.16 o 
   0  -8   1        0.86       -0.50      1.27 o 
   1  -8   1       21.59        6.70      8.95 o 
   2  -8   1       12.66       24.57     10.86 o 
  -7  -7   1        5.98       11.24      8.38 o 
  -6  -7   1        1.49        4.00      3.81 o 
  -5  -7   1       18.70       27.81      5.71 o 
  -4  -7   1        0.36        0.04      0.86 o 
  -3  -7   1       52.68       55.45      2.20 o 
  -2  -7   1       69.22       81.53      3.59 o 
  -1  -7   1       51.10       63.57      3.94 o 
   0  -7   1       32.47       27.44      3.18 o 
   1  -7   1        5.27        1.98      1.51 o 
   2  -7   1       18.76       16.01      4.95 o 
   3  -7   1        0.07       -2.29      6.86 o 
   4  -7   1        1.04       14.10     10.86 o 
  -7  -6   1       16.66       23.81      9.71 o 
  -6  -6   1       24.65       36.00      6.10 o 
  -5  -6   1       40.96       52.19      6.48 o 
  -4  -6   1       21.58       30.78      1.47 o 
  -3  -6   1       33.09       37.55      3.05 o 
  -2  -6   1       46.72       53.43      3.03 o 
  -1  -6   1       73.19       78.72      3.51 o 
   0  -6   1        4.31        5.78      2.04 o 
   1  -6   1       11.78        7.63      1.70 o 
   2  -6   1       48.38       44.79      7.14 o 
   3  -6   1       15.59       11.43      8.76 o 
   4  -6   1       10.64       12.57      6.29 o 
   5  -6   1        0.53        5.33      5.71 o 
  -7  -5   1        0.18       -3.43      3.62 o 
  -6  -5   1      217.46      303.24     16.76 o 
  -5  -5   1       24.52       27.43      4.76 o 
  -4  -5   1       12.99       13.50      1.25 o 
  -3  -5   1        1.16       -0.06      0.62 o 
  -2  -5   1       95.77       79.68      3.02 o 
  -1  -5   1      364.07      353.44      8.40 o 
   0  -5   1      246.93      262.74     14.38 o 
   1  -5   1       14.97       18.64      2.82 o 
   2  -5   1      287.58      279.54     12.32 o 
   3  -5   1       62.78       70.48      7.62 o 
   4  -5   1        5.42        6.29      4.38 o 
   5  -5   1        3.27        0.38      3.05 o 
   6  -5   1        0.03        0.00      2.86 o 
  -8  -4   1        0.55        0.19      4.00 o 
  -7  -4   1        1.97        2.67      4.76 o 
  -6  -4   1      228.38      316.95     21.52 o 
  -5  -4   1      223.86      252.00     17.33 o 
  -3  -4   1       28.75       31.29      2.50 o 
  -2  -4   1     3231.31     3165.57    168.97 o 
  -1  -4   1      244.29      251.60      6.78 o 
   0  -4   1       87.28       78.18      4.67 o 
   1  -4   1       12.80       14.70      1.81 o 
   2  -4   1      279.39      274.01      8.53 o 
   3  -4   1      432.59      449.33     20.95 o 
   4  -4   1        8.00        6.10      3.62 o 
   5  -4   1        7.84        4.38      6.10 o 
   6  -4   1        6.55        6.86      4.76 o 
  -8  -3   1        7.46        1.52      5.14 o 
  -7  -3   1       10.09        7.83      1.42 o 
  -6  -3   1       11.38       15.93      1.32 o 
  -5  -3   1      318.02      350.94      5.91 o 
  -4  -3   1        0.84        0.80      0.27 o 
  -3  -3   1      147.60      132.76      3.32 o 
  -2  -3   1     1679.33     1652.15     51.62 o 
  -1  -3   1     4163.06     4398.63    240.95 o 
   0  -3   1     2153.47     2200.54     50.10 o 
   1  -3   1        7.97       10.07      1.48 o 
   2  -3   1     1592.90     1633.20     49.06 o 
   3  -3   1      458.41      428.57     17.33 o 
   4  -3   1        4.84        9.33      3.43 o 
   5  -3   1        1.34       -0.57      2.29 o 
   6  -3   1       12.31       13.33      4.95 o 
   7  -3   1        9.66       10.10      5.33 o 
  -8  -2   1       63.69       54.13      9.42 o 
  -7  -2   1       61.01       59.43      9.38 o 
  -6  -2   1       63.03       62.37      9.09 o 
  -5  -2   1        4.08        2.10      0.73 o 
  -4  -2   1      381.59      417.10      6.83 o 
  -3  -2   1       82.70       68.62      2.10 o 
  -2  -2   1      544.59      449.51     19.13 o 
  -1  -2   1     2894.53     2998.47     67.08 o 
   0  -2   1        2.29        2.51      1.52 o 
   1  -2   1     1431.98     1556.60     35.02 o 
   2  -2   1      227.20      231.40      3.59 o 
   3  -2   1      417.78      394.86     14.10 o 
   4  -2   1      115.71      106.86     10.10 o 
   5  -2   1        9.29        7.24      3.24 o 
   6  -2   1      115.88      144.95     15.81 o 
   7  -2   1       17.25       14.85     15.90 o 
  -8  -1   1       26.94       27.93      2.54 o 
  -7  -1   1       31.00       35.23      2.37 o 
  -6  -1   1      706.93      778.42     18.40 o 
  -5  -1   1        5.01        4.49      0.97 o 
  -4  -1   1     1650.07     1816.76     59.81 o 
  -3  -1   1      729.32      832.94     19.08 o 
  -2  -1   1       54.72       60.46      1.50 o 
  -1  -1   1      934.05      782.12     21.57 o 
   0  -1   1     1768.76     2041.38     72.76 o 
   1  -1   1      629.18      643.24     16.57 o 
   2  -1   1      932.18      823.49     42.29 o 
   3  -1   1      476.78      402.44     15.81 o 
   4  -1   1      174.73      165.36      4.76 o 
   5  -1   1       11.07       11.20      1.34 o 
   6  -1   1      143.57      147.96      8.05 o 
   7  -1   1       10.17        9.10      6.38 o 
   8  -1   1        0.43        0.95      3.01 o 
  -8   0   1        2.53        0.42      1.45 o 
  -7   0   1       12.29       14.14      2.43 o 
  -6   0   1      168.30      185.58     12.38 o 
  -5   0   1        0.75        0.65      1.09 o 
  -4   0   1      163.31      212.92     13.77 o 
  -3   0   1       15.13       11.88      1.11 o 
  -2   0   1    18823.39    22187.71    609.28 o 
  -1   0   1        5.23        2.14      0.28 o 
   1   0   1     2523.03     2928.18     89.33 o 
   2   0   1     2437.20     2576.18     78.29 o 
   3   0   1     1705.98     1565.54     33.65 o 
   4   0   1        9.28       12.94      2.76 o 
   5   0   1       37.45       39.81      2.11 o 
   6   0   1       41.89       45.31      2.90 o 
   7   0   1       71.89       78.33      8.84 o 
   8   0   1        1.04        1.01      1.70 o 
  -8   1   1        1.28        6.07      5.81 o 
  -7   1   1        9.27        6.10      4.95 o 
  -6   1   1       27.87       37.71      3.39 o 
  -5   1   1      241.29      258.73      8.59 o 
  -4   1   1      568.17      552.65     47.75 o 
  -3   1   1      350.82      360.49      7.70 o 
  -2   1   1       37.06       23.04      0.85 o 
  -1   1   1      722.27      623.60     11.24 o 
   1   1   1     1039.61     1265.23     37.81 o 
   2   1   1    10086.21    11535.00    368.16 o 
   3   1   1      190.66      168.09      4.67 o 
   4   1   1       11.41       17.64      2.00 o 
   5   1   1        0.73        2.60      0.80 o 
   6   1   1       47.08       44.51      2.81 o 
   7   1   1       73.74       80.93      5.43 o 
   8   1   1        1.54        0.38      1.15 o 
  -7   2   1       22.00       34.67      6.29 o 
  -6   2   1       75.03       83.62      7.43 o 
  -5   2   1       14.61       14.29      5.90 o 
  -4   2   1      196.02      178.93     15.20 o 
  -3   2   1      122.39      111.36      4.03 o 
  -2   2   1       56.82       73.63      7.43 o 
  -1   2   1     1163.41     1141.02     23.80 o 
   0   2   1     1179.59     1147.41     56.86 o 
   1   2   1      810.84      772.76     26.19 o 
   2   2   1      308.49      353.14      9.33 o 
   3   2   1     1439.23     1422.39     58.76 o 
   4   2   1      120.91      140.89      5.24 o 
   5   2   1      143.73      143.90      4.03 o 
   6   2   1       53.94       61.57      3.38 o 
   7   2   1        0.63       -0.24      0.71 o 
   8   2   1        0.72        1.40      1.88 o 
  -7   3   1        5.77       15.24      5.71 o 
  -6   3   1       15.29       15.43      8.19 o 
  -5   3   1       27.52       33.90      5.33 o 
  -4   3   1        1.32        0.99      0.80 o 
  -3   3   1      769.28      860.83     21.89 o 
  -2   3   1      193.76      201.14      6.50 o 
  -1   3   1      150.89      131.00      3.90 o 
   0   3   1        3.91        1.46      1.05 o 
   1   3   1      833.69      756.17     26.10 o 
   2   3   1       22.42       29.00      1.27 o 
   3   3   1      476.33      401.90      9.71 o 
   4   3   1      843.08      927.52     20.77 o 
   5   3   1        9.97        8.71      2.03 o 
   6   3   1       74.77       94.02      5.69 o 
   7   3   1        8.20        9.18      3.78 o 
   8   3   1        1.92        0.34      1.41 o 
  -6   4   1        1.74        0.00      2.48 o 
  -5   4   1        5.99        8.38      4.57 o 
  -4   4   1       31.80       29.58      1.87 o 
  -3   4   1        6.48        7.62      1.26 o 
  -2   4   1      132.24      146.07      5.48 o 
  -1   4   1      144.11      119.03      6.02 o 
   0   4   1      546.98      502.25     13.90 o 
   1   4   1      349.09      416.20     27.90 o 
   2   4   1      145.68      129.39      2.95 o 
   3   4   1      508.42      524.76     15.05 o 
   4   4   1      387.30      402.09     12.38 o 
   5   4   1        0.18        0.16      0.81 o 
   6   4   1       40.14       52.25      6.52 o 
   7   4   1       27.73       34.15      6.93 o 
   8   4   1        4.71        0.38      3.81 o 
  -6   5   1       12.35        6.86      5.90 o 
  -5   5   1        4.75       -0.38      5.14 o 
  -4   5   1       25.12       24.28      2.58 o 
  -3   5   1       33.59       36.22      2.24 o 
  -2   5   1       92.64       85.61      5.72 o 
  -1   5   1      402.91      392.55     10.87 o 
   0   5   1     1607.97     1656.71     41.07 o 
   1   5   1       88.63       84.21      4.38 o 
   2   5   1       16.33       28.91      2.52 o 
   3   5   1        0.51        1.27      0.77 o 
   4   5   1      227.58      235.05      6.67 o 
   5   5   1       43.63       43.76      5.26 o 
   6   5   1        8.54        7.77      7.14 o 
   7   5   1       25.30       24.30      7.16 o 
  -5   6   1       65.11       81.52     12.19 o 
  -4   6   1        8.25        4.85      4.38 o 
  -3   6   1        4.25        1.58      0.73 o 
  -2   6   1       51.63       47.45      5.31 o 
  -1   6   1       67.53       84.36      5.46 o 
   0   6   1      217.57      218.36      8.13 o 
   1   6   1      149.43      159.73      5.48 o 
   2   6   1        0.76        1.95      1.05 o 
   3   6   1      157.15      195.94      5.42 o 
   4   6   1       72.84       80.19      3.24 o 
   5   6   1       16.61       14.12      1.35 o 
   6   6   1        0.90        0.27      0.56 o 
   7   6   1        0.81        3.62      5.90 o 
  -4   7   1        9.36        4.19      8.38 o 
  -3   7   1        9.43        4.07      3.52 o 
  -2   7   1        0.94       -0.64      1.92 o 
  -1   7   1      270.02      278.90     12.64 o 
   0   7   1        8.17        6.75      2.74 o 
   1   7   1        7.77        7.66      1.97 o 
   2   7   1        3.69        8.54      1.74 o 
   3   7   1       77.64      103.57      5.17 o 
   4   7   1       34.50       41.04      4.29 o 
   5   7   1        0.26        0.89      0.63 o 
   6   7   1        3.28        3.05      3.43 o 
   7   7   1        8.89       13.71      5.52 o 
  -3   8   1        5.64        1.25      2.74 o 
  -2   8   1        3.33        3.68      3.07 o 
  -1   8   1       17.92       14.65      3.39 o 
   0   8   1       15.38       11.87      4.53 o 
   1   8   1       28.59       28.60      3.73 o 
   2   8   1       13.55       15.66      2.33 o 
   3   8   1      155.74      182.35      6.87 o 
   4   8   1       60.13       71.56      3.70 o 
   5   8   1        2.32        1.41      0.84 o 
   6   8   1        0.10        1.90      5.71 o 
   7   8   1        2.77        4.00      4.76 o 
  -1   9   1        6.87        7.80      3.76 o 
   0   9   1       11.31       12.28      3.30 o 
   1   9   1       23.92       29.58      4.58 o 
   2   9   1       13.33       20.45      3.35 o 
   3   9   1       30.44       35.69      2.96 o 
   4   9   1       27.79       32.66      2.40 o 
   5   9   1        0.16        0.76      3.05 o 
   6   9   1        4.99        6.67      8.38 o 
   1  10   1        3.06        4.67      3.13 o 
   2  10   1        1.96        2.50      1.88 o 
   3  10   1        0.83        0.29      1.12 o 
   4  10   1        6.33        5.29      1.53 o 
  -5  -9   2        0.25       -2.86      3.81 o 
  -4  -9   2       11.23       15.81      5.14 o 
  -3  -9   2       13.97       12.67      3.98 o 
  -2  -9   2       11.97       10.25      4.11 o 
  -1  -9   2        0.09        0.07      1.38 o 
   0  -9   2        1.24        1.90      5.52 o 
  -6  -8   2        3.56        3.24      6.29 o 
  -5  -8   2       13.60       16.00      5.14 o 
  -4  -8   2        1.31        0.50      0.93 o 
  -3  -8   2       21.93       33.76      3.77 o 
  -2  -8   2       10.76        8.57      2.22 o 
  -1  -8   2       35.85       33.18     10.00 o 
   0  -8   2       18.66        5.55      6.57 o 
   1  -8   2       27.56       39.43      7.24 o 
   2  -8   2        6.93       -1.14      3.81 o 
  -7  -7   2        9.91       17.33      6.29 o 
  -6  -7   2        1.93        3.81      5.90 o 
  -5  -7   2       17.57       18.29      5.14 o 
  -4  -7   2       17.81       22.95      3.43 o 
  -3  -7   2       27.12       33.78      2.45 o 
  -2  -7   2       70.59       78.76      5.88 o 
  -1  -7   2       52.84       54.75      4.16 o 
   0  -7   2       22.70       23.92      2.30 o 
   1  -7   2       18.24       17.97      2.38 o 
   2  -7   2        1.89        7.24      4.57 o 
   3  -7   2        1.06        5.90      5.14 o 
  -7  -6   2       12.23       21.33      6.29 o 
  -6  -6   2       32.46        3.81      6.10 o 
  -5  -6   2        7.59        7.24      3.62 o 
  -4  -6   2       41.20       46.56      2.12 o 
  -3  -6   2       10.76        2.62      3.31 o 
  -2  -6   2        2.23        3.38      1.00 o 
  -1  -6   2        1.38        2.75      1.10 o 
   0  -6   2       26.77       27.13      2.18 o 
   1  -6   2       42.85       40.71      2.62 o 
   2  -6   2      100.20       74.36     15.52 o 
   3  -6   2        0.22        4.00      3.81 o 
   4  -6   2        2.67        7.81      5.14 o 
   5  -6   2        0.82        0.76      6.67 o 
  -7  -5   2        3.17        2.48      5.14 o 
  -6  -5   2        3.52        4.57      3.43 o 
  -5  -5   2       15.14       13.33      3.81 o 
  -4  -5   2       28.87       17.90      6.29 o 
  -3  -5   2       25.58       32.36      1.96 o 
  -2  -5   2      116.98      122.23      4.07 o 
  -1  -5   2        7.79       11.77      1.13 o 
   0  -5   2       70.88       67.46      2.48 o 
   1  -5   2       81.25       80.40      2.60 o 
   2  -5   2      108.41      112.57      8.57 o 
   3  -5   2       20.53       18.48      5.14 o 
   4  -5   2        0.06        1.33      5.33 o 
   5  -5   2        8.31        8.19      4.95 o 
  -8  -4   2       13.21       26.10      6.48 o 
  -7  -4   2        4.61        6.10      3.62 o 
  -6  -4   2        0.22        0.00      1.90 o 
  -5  -4   2       27.11       28.00      7.43 o 
  -4  -4   2      573.52      601.71     23.24 o 
  -3  -4   2      186.70      173.75      3.58 o 
  -2  -4   2       89.09       83.71      4.19 o 
  -1  -4   2       98.12      112.00      4.13 o 
   0  -4   2        1.11        1.62      0.61 o 
   1  -4   2      241.97      241.48      5.59 o 
   2  -4   2      153.78      155.05      9.14 o 
   3  -4   2      167.06      158.29     10.86 o 
   4  -4   2       22.38       22.29      8.00 o 
   5  -4   2       21.66       22.67      5.90 o 
   6  -4   2        4.83        5.52      7.62 o 
  -8  -3   2        0.07        1.71      3.05 o 
  -7  -3   2       55.63       47.90      7.38 o 
  -6  -3   2        1.93        0.72      0.41 o 
  -5  -3   2       35.65       40.00      5.14 o 
  -4  -3   2       94.55      108.00      6.10 o 
  -3  -3   2      912.84      884.95     32.57 o 
  -2  -3   2      160.91      129.60      3.33 o 
  -1  -3   2     1409.03     1532.79     34.32 o 
   0  -3   2      572.33      576.77     19.24 o 
   1  -3   2      512.93      408.13      7.65 o 
   2  -3   2      191.07      181.71      8.38 o 
   3  -3   2       11.64       12.76      3.24 o 
   5  -3   2       44.97       51.81      6.86 o 
   6  -3   2       11.38       12.19      4.95 o 
   7  -3   2        0.54       -0.75      2.82 o 
  -8  -2   2       14.92        9.54      5.48 o 
  -7  -2   2       19.42       26.82      3.81 o 
  -6  -2   2       77.86       84.79      5.79 o 
  -5  -2   2        0.21       -0.19      0.50 o 
  -4  -2   2       10.69        8.57      0.58 o 
  -3  -2   2      977.03      950.47     32.76 o 
  -2  -2   2     1736.54     1671.13     51.43 o 
  -1  -2   2     1652.17     1875.42     59.05 o 
   0  -2   2      128.20      100.49      3.24 o 
   1  -2   2       42.52       49.61      1.62 o 
   2  -2   2       58.29       43.81      3.24 o 
   3  -2   2        9.95       10.86      2.48 o 
   4  -2   2        0.47        1.33      3.24 o 
   5  -2   2       60.82       68.00      6.48 o 
   6  -2   2       67.11       90.53      6.18 o 
   7  -2   2        0.05       -2.07      2.82 o 
  -8  -1   2       55.40       46.20      3.98 o 
  -7  -1   2       36.42       46.26      3.90 o 
  -5  -1   2       49.24       54.48      3.63 o 
  -4  -1   2       17.70       16.64      1.34 o 
  -3  -1   2        3.39        1.39      0.55 o 
  -2  -1   2      356.94      316.42     11.11 o 
  -1  -1   2      414.38      428.87      4.89 o 
   0  -1   2      835.00      847.16     23.62 o 
   1  -1   2       48.37       54.48      1.14 o 
   2  -1   2     3089.54     2830.82    154.09 o 
   3  -1   2      157.85      151.96      3.33 o 
   4  -1   2        7.40        5.32      1.00 o 
   5  -1   2        4.86        5.04      1.41 o 
   6  -1   2       71.62       78.42      4.19 o 
   7  -1   2        9.89        5.60      4.38 o 
   8  -1   2        0.11       -0.16      1.60 o 
  -8   0   2        5.97        8.04      1.86 o 
  -7   0   2        8.63        9.78      1.85 o 
  -6   0   2       27.98       31.04      4.00 o 
  -5   0   2        0.63        0.61      0.89 o 
  -4   0   2      644.25      748.51     26.64 o 
  -3   0   2       20.49       14.78      1.24 o 
  -2   0   2       10.82       17.67      0.81 o 
  -1   0   2      843.55      864.51     13.94 o 
   1   0   2     3709.24     3760.64     88.95 o 
   2   0   2      604.97      570.09     18.29 o 
   3   0   2      151.49      126.33      5.24 o 
   4   0   2        0.31        2.46      0.99 o 
   5   0   2       20.36       19.48      2.44 o 
   6   0   2       89.65       99.23      4.13 o 
   7   0   2       27.70       30.63      3.14 o 
   8   0   2        0.10        2.52      2.38 o 
  -8   1   2        0.45        0.37      1.41 o 
  -7   1   2       32.94       43.05      8.95 o 
  -6   1   2      132.45      138.81     11.43 o 
  -5   1   2       31.68       35.17      5.00 o 
  -4   1   2       68.68       74.68      2.89 o 
  -3   1   2      573.20      525.44      8.17 o 
  -2   1   2      969.21      902.66     24.47 o 
  -1   1   2        9.52       13.50      3.33 o 
   0   1   2      732.86      768.88     13.66 o 
   1   1   2      577.45      625.03     11.44 o 
   2   1   2     2852.19     2897.32     75.90 o 
   3   1   2     1418.43     1502.85     46.29 o 
   4   1   2       32.91       35.45      3.71 o 
   5   1   2      222.57      222.25      5.44 o 
   6   1   2        1.42        2.15      1.26 o 
   7   1   2        1.96        1.64      1.82 o 
   8   1   2        0.11        0.65      1.13 o 
  -7   2   2        1.89        7.81      6.29 o 
  -6   2   2       17.05       31.43      5.33 o 
  -5   2   2       16.60        8.18      4.54 o 
  -4   2   2       23.49       22.01      2.01 o 
  -3   2   2     1630.06     1733.52     35.28 o 
  -2   2   2      872.79      844.17     16.21 o 
  -1   2   2     1662.73     1790.18     38.18 o 
   0   2   2      854.75      934.75     37.14 o 
   1   2   2      987.95     1092.98     22.07 o 
   2   2   2      983.45      931.01     49.71 o 
   3   2   2      844.30      877.98     18.17 o 
   4   2   2       48.04       34.86      3.43 o 
   5   2   2        1.10        1.07      1.28 o 
   6   2   2       84.40       97.47      3.70 o 
   7   2   2        4.34        4.12      1.37 o 
   8   2   2        1.26        0.33      1.39 o 
  -7   3   2        5.35        9.14      4.95 o 
  -6   3   2        0.62        4.57      5.90 o 
  -5   3   2       45.01       31.73     11.57 o 
  -4   3   2      113.31      111.00      4.97 o 
  -3   3   2      491.06      520.52     10.13 o 
  -2   3   2      248.99      246.46      7.47 o 
  -1   3   2       16.24       18.81      1.96 o 
   0   3   2        0.78        1.61      1.00 o 
   1   3   2       74.04       80.05      2.35 o 
   2   3   2       75.69       49.46      3.05 o 
   3   3   2      163.53      148.69     10.86 o 
   4   3   2       19.01       15.84      1.41 o 
   5   3   2       56.44       54.89      3.87 o 
   6   3   2      167.18      184.43     10.74 o 
   7   3   2       26.21       24.34      7.53 o 
   8   3   2        0.69        1.37      1.35 o 
  -6   4   2       21.72       18.10      5.90 o 
  -5   4   2        1.31       -0.51      0.99 o 
  -4   4   2        0.84        0.02      0.37 o 
  -3   4   2       53.14       51.54      4.48 o 
  -2   4   2      180.41      172.85      6.82 o 
  -1   4   2       90.26      108.31      4.50 o 
   0   4   2      632.58      674.39     15.67 o 
   1   4   2      346.73      358.42      9.25 o 
   2   4   2      452.85      416.27     27.33 o 
   3   4   2        0.57        3.28      0.95 o 
   4   4   2      158.51      176.17      9.90 o 
   5   4   2        5.60        6.67      1.74 o 
   6   4   2      113.35      129.89     15.62 o 
   7   4   2       13.50        7.43      3.19 o 
   8   4   2        0.70        0.50      1.28 o 
  -6   5   2       16.39       12.95     10.29 o 
  -5   5   2        2.83        2.22      2.47 o 
  -4   5   2        1.47        1.11      1.04 o 
  -3   5   2       58.88       58.13      5.56 o 
  -2   5   2      412.09      425.95     12.68 o 
  -1   5   2       92.39       90.29      4.36 o 
   0   5   2      301.08      310.71      9.46 o 
   1   5   2      229.04      194.20     11.24 o 
   2   5   2      336.02      338.50     29.71 o 
   3   5   2      169.40      180.53      5.90 o 
   4   5   2        6.53        6.02      1.54 o 
   5   5   2       27.79       21.29     13.52 o 
   6   5   2       38.44       46.71      8.48 o 
   7   5   2       46.66       37.71     10.73 o 
  -5   6   2        5.42       -0.19      5.52 o 
  -4   6   2       13.15       11.81      4.35 o 
  -3   6   2        8.70       11.43      1.41 o 
  -2   6   2       61.63       67.27      4.88 o 
  -1   6   2       55.48       58.82      6.10 o 
   0   6   2      112.85      104.96      5.90 o 
   1   6   2      411.10      448.84     41.43 o 
   2   6   2      256.98      301.57      8.76 o 
   3   6   2      211.06      220.09      6.44 o 
   4   6   2       10.60       14.97      1.62 o 
   5   6   2        0.25       -0.16      0.95 o 
   6   6   2        3.00        4.23      1.46 o 
   7   6   2       21.87       32.38      6.48 o 
  -4   7   2        3.05        1.59      2.82 o 
  -3   7   2       74.57       81.02      6.97 o 
  -2   7   2       17.24       18.01      5.80 o 
  -1   7   2       52.95       57.25      5.76 o 
   0   7   2        1.00        0.00      1.69 o 
   1   7   2       65.62       73.73      5.03 o 
   2   7   2       27.45       33.83      6.29 o 
   3   7   2       46.33       49.73      3.09 o 
   4   7   2        4.21        2.75      1.23 o 
   5   7   2        6.49       -0.13      0.51 o 
   6   7   2        2.66        1.72      0.77 o 
   7   7   2        4.18        3.81      6.67 o 
  -3   8   2        7.66       10.05      4.03 o 
  -2   8   2       12.12       14.43      3.84 o 
  -1   8   2        0.15        0.85      2.03 o 
   0   8   2        0.50        1.80      2.38 o 
   1   8   2        3.41        4.33      2.42 o 
   2   8   2       33.71       44.61      4.00 o 
   3   8   2       54.29       65.61      7.71 o 
   4   8   2       17.98       18.86      1.87 o 
   5   8   2        4.36        1.59      2.75 o 
   6   8   2       15.61       40.00      7.05 o 
   7   8   2        2.43        6.48      8.19 o 
  -2   9   2       12.58       13.61      7.19 o 
  -1   9   2       22.31       20.55      4.35 o 
   0   9   2       25.57       27.97      5.24 o 
   1   9   2        0.96        2.83      3.39 o 
   2   9   2       10.55       11.43      2.52 o 
   3   9   2       14.62       17.43      3.02 o 
   4   9   2       33.09       36.60      4.07 o 
   5   9   2        0.68       -0.59      1.33 o 
   6   9   2        7.79       10.10      5.52 o 
   1  10   2        7.71       13.87      4.39 o 
   2  10   2        4.33        5.50      2.95 o 
   3  10   2       13.52       13.77      2.28 o 
   4  10   2        9.73        5.93      1.65 o 
  -5  -9   3        3.08        8.38      4.76 o 
  -4  -9   3        0.51       -2.67      5.52 o 
  -3  -9   3        0.83        0.90      1.56 o 
  -2  -9   3        4.26        2.80      1.95 o 
  -1  -9   3        8.77        2.71      2.86 o 
   0  -9   3        0.34       -2.29      3.43 o 
  -6  -8   3        0.29       -0.19      2.67 o 
  -5  -8   3        4.39       10.29      4.76 o 
  -4  -8   3        2.43        4.38      5.33 o 
  -3  -8   3        5.92        7.33      2.57 o 
  -2  -8   3       20.78       16.79      5.62 o 
  -1  -8   3       24.64       15.22      9.52 o 
   0  -8   3       17.06       11.16      8.57 o 
   1  -8   3        8.25        0.19      4.19 o 
   2  -8   3        5.85        9.52      9.33 o 
  -7  -7   3        2.99        4.38      4.57 o 
  -6  -7   3        1.05        1.33      3.24 o 
  -5  -7   3       29.38       28.95      9.33 o 
  -4  -7   3       45.85       44.52      5.51 o 
  -3  -7   3       18.84       21.06      3.14 o 
  -2  -7   3        9.30        8.33      2.32 o 
  -1  -7   3       51.11       55.52      3.52 o 
   0  -7   3       31.08       31.05      3.14 o 
   1  -7   3       18.88       19.50      9.24 o 
   2  -7   3        7.62       14.48      8.76 o 
   3  -7   3        0.31       -2.10      6.86 o 
  -7  -6   3        4.96        8.57      4.76 o 
  -6  -6   3       10.12       17.52      5.52 o 
  -5  -6   3       30.73       46.29      9.71 o 
  -4  -6   3       96.74       78.18      9.99 o 
  -3  -6   3        0.16        0.21      0.48 o 
  -2  -6   3        0.27        0.87      1.04 o 
  -1  -6   3       14.16       16.15      1.92 o 
   0  -6   3      119.18      121.09      5.04 o 
   1  -6   3       10.84        9.02      1.12 o 
   2  -6   3       11.27        6.86      6.10 o 
   3  -6   3       11.24       10.48      7.62 o 
   4  -6   3        5.55        4.00      4.57 o 
  -7  -5   3        0.10        2.29      3.05 o 
  -6  -5   3        0.13       -0.19      3.24 o 
  -5  -5   3       28.67       34.10      5.33 o 
  -4  -5   3      201.14      208.00     10.86 o 
  -3  -5   3       65.51       71.43      2.91 o 
  -2  -5   3        0.69        0.68      0.88 o 
  -1  -5   3        0.41        3.27      1.30 o 
   0  -5   3      105.85      105.09      3.52 o 
   1  -5   3       26.74       30.31      3.24 o 
   2  -5   3        3.12        1.52      4.19 o 
   3  -5   3       10.70        8.38      6.67 o 
   4  -5   3       24.18       25.71      6.48 o 
   5  -5   3        3.30        5.90      4.95 o 
  -8  -4   3        7.76       13.90      8.57 o 
  -7  -4   3        1.31        3.43      3.43 o 
  -6  -4   3        0.08       -0.76      2.29 o 
  -5  -4   3      119.25      148.38      9.33 o 
  -4  -4   3      274.22      269.90     12.38 o 
  -3  -4   3       32.15       31.05      0.91 o 
  -2  -4   3        7.34        2.20      1.24 o 
  -1  -4   3       92.42       87.29      3.33 o 
   0  -4   3       49.94       42.15      2.68 o 
   1  -4   3      376.45      370.32      8.21 o 
   2  -4   3        4.87        8.95      3.24 o 
   4  -4   3       38.60       54.48      7.24 o 
   5  -4   3       43.97       66.29     13.33 o 
   6  -4   3        1.41        2.71      2.89 o 
  -8  -3   3       25.12       25.90      9.52 o 
  -7  -3   3        5.17        2.29      4.95 o 
  -6  -3   3       44.96       50.67      5.71 o 
  -5  -3   3      103.09      117.52      7.62 o 
  -4  -3   3      337.66      368.38     14.48 o 
  -3  -3   3       87.63       75.81      4.76 o 
  -2  -3   3       48.43       49.79      3.71 o 
  -1  -3   3     3224.96     2944.08     84.57 o 
   0  -3   3     1363.53     1198.03     85.71 o 
   1  -3   3       45.07       40.68      1.49 o 
   2  -3   3        9.29       12.57      2.67 o 
   3  -3   3       17.47       13.33      5.33 o 
   4  -3   3       62.15       71.62      6.86 o 
   6  -3   3        3.40        6.67      3.09 o 
   7  -3   3        0.22        2.35      2.82 o 
  -8  -2   3       26.77       36.57     10.10 o 
  -7  -2   3       15.19       14.03      3.34 o 
  -6  -2   3       17.56       17.10      1.44 o 
  -5  -2   3      146.49      153.01      4.23 o 
  -4  -2   3     1113.40     1034.78     43.07 o 
  -3  -2   3      481.74      487.21     12.17 o 
  -2  -2   3      250.17      209.60      6.11 o 
  -1  -2   3     1348.66     1266.07     50.64 o 
   0  -2   3     2619.00     2462.00     44.34 o 
   1  -2   3       13.83       16.39      0.85 o 
   2  -2   3       50.00       45.33      5.14 o 
   3  -2   3       85.83       78.48      5.14 o 
   4  -2   3      150.89      153.90      8.76 o 
   5  -2   3        7.30        7.74      4.86 o 
   6  -2   3        7.36        8.51      4.63 o 
   7  -2   3        0.69        2.74      4.19 o 
  -8  -1   3        5.84        4.81      2.41 o 
  -7  -1   3       30.93       30.34      2.08 o 
  -6  -1   3       34.20       30.86      3.01 o 
  -5  -1   3       44.35       45.36      2.35 o 
  -4  -1   3      497.53      473.44      8.77 o 
  -3  -1   3      199.78      243.49      3.52 o 
  -2  -1   3      239.12      222.23      8.39 o 
  -1  -1   3       17.09       24.28      0.91 o 
   0  -1   3     8320.74     8083.35    190.91 o 
   1  -1   3      454.84      400.39     41.43 o 
   3  -1   3       13.30       11.14      0.86 o 
   4  -1   3      133.29      137.69      3.29 o 
   5  -1   3        9.35       12.04      1.65 o 
   6  -1   3        0.36        0.55      0.70 o 
   7  -1   3        2.62       -3.68      5.71 o 
  -8   0   3        9.16        7.27      2.46 o 
  -7   0   3        4.61        3.67      3.14 o 
  -6   0   3       10.99       13.79      2.23 o 
  -5   0   3       77.97       79.85      3.78 o 
  -4   0   3      404.12      414.48     15.84 o 
  -3   0   3        1.83        1.13      0.62 o 
  -2   0   3        5.78        4.58      0.50 o 
  -1   0   3      730.50      810.75     30.66 o 
   0   0   3      519.21      434.82      8.82 o 
   1   0   3        2.99        2.71      0.98 o 
   2   0   3       18.95       35.43      2.48 o 
   3   0   3      255.95      220.00      8.00 o 
   4   0   3      275.73      260.97      6.56 o 
   5   0   3      112.13      112.14      4.34 o 
   6   0   3        0.88        2.12      1.31 o 
   7   0   3        0.71        0.03      1.31 o 
   8   0   3        2.50        1.23      1.95 o 
  -8   1   3       13.29        3.43      3.43 o 
  -7   1   3        1.88        4.76      4.57 o 
  -6   1   3        0.13        2.17      1.15 o 
  -5   1   3       85.05       75.73      2.75 o 
  -4   1   3      974.36     1129.36     20.15 o 
  -3   1   3      134.30      132.42      2.98 o 
  -2   1   3      593.01      653.20     10.53 o 
  -1   1   3      935.77     1017.60     19.59 o 
   0   1   3     1326.75     1284.80     25.32 o 
   1   1   3     1319.92     1301.59     27.41 o 
   2   1   3      552.66      515.32     10.30 o 
   3   1   3     2626.03     2620.56     90.48 o 
   4   1   3      165.66      155.50      4.07 o 
   5   1   3       93.91       85.30      2.92 o 
   6   1   3        1.86        1.77      1.63 o 
   7   1   3        2.30        3.41      1.29 o 
   8   1   3        1.11        0.76      1.58 o 
  -7   2   3       19.58       11.05      6.67 o 
  -6   2   3        7.77        7.71      2.22 o 
  -5   2   3       46.18       43.92      2.74 o 
  -4   2   3      331.13      332.58     26.53 o 
  -3   2   3     1346.56     1438.11     28.35 o 
  -2   2   3      105.30      131.68      3.89 o 
  -1   2   3     2111.60     2341.97     52.93 o 
   0   2   3     3758.74     3846.58     94.38 o 
   1   2   3      132.45      120.60      3.22 o 
   2   2   3      223.43      245.57      5.25 o 
   3   2   3      212.40      216.54      5.05 o 
   4   2   3      334.66      306.28     10.67 o 
   5   2   3       71.47       69.55      4.31 o 
   6   2   3       22.29       22.96      2.36 o 
   7   2   3        1.38        0.58      1.05 o 
   8   2   3        2.95        2.30      1.80 o 
  -7   3   3       27.58       39.24      7.24 o 
  -6   3   3        3.11        2.05      1.69 o 
  -5   3   3        0.25        0.07      0.83 o 
  -4   3   3      174.63      166.98      5.27 o 
  -3   3   3      626.45      651.77     13.85 o 
  -2   3   3      131.74      147.23      4.58 o 
  -1   3   3       90.14      102.69      5.52 o 
   0   3   3       62.91       41.69      2.45 o 
   1   3   3        9.55        4.38      1.08 o 
   2   3   3        5.05        5.53      1.15 o 
   3   3   3       59.07       61.61      2.54 o 
   4   3   3      381.81      382.18     20.86 o 
   5   3   3       21.57       22.10      2.67 o 
   6   3   3       35.12       44.96      3.75 o 
   7   3   3        1.61        0.96      1.09 o 
   8   3   3        4.22       -0.29      1.47 o 
  -6   4   3        1.85       -0.19      4.00 o 
  -5   4   3        7.40        7.07      1.52 o 
  -4   4   3       64.50       66.72      3.03 o 
  -3   4   3       81.89       81.10      3.69 o 
  -2   4   3       65.07       61.22      4.19 o 
  -1   4   3        3.47        2.92      1.27 o 
   0   4   3     1904.08     2033.64     49.77 o 
   1   4   3      274.83      238.01      6.45 o 
   2   4   3      170.55      165.45     14.86 o 
   3   4   3       32.00       30.59      3.14 o 
   4   4   3       14.58       16.86      1.90 o 
   5   4   3       25.31       24.54      2.60 o 
   6   4   3       32.47       36.30      4.23 o 
   7   4   3       28.67       30.54      5.18 o 
   8   4   3        6.31        5.62      2.38 o 
  -6   5   3        8.14       -0.38      3.43 o 
  -5   5   3        0.59       -0.07      0.69 o 
  -4   5   3       40.97       46.48      4.75 o 
  -3   5   3      151.03      153.19      5.74 o 
  -2   5   3        5.44        3.53      2.01 o 
  -1   5   3        3.70        4.50      1.74 o 
   0   5   3      469.62      500.98     13.50 o 
   1   5   3      877.79      932.80     22.64 o 
   2   5   3       40.23       42.63      2.22 o 
   3   5   3       15.52       16.13      1.90 o 
   4   5   3      146.96      168.81      5.22 o 
   5   5   3      134.34      134.75     17.62 o 
   6   5   3       24.17       26.48      7.81 o 
   7   5   3        3.06        0.34      0.68 o 
  -5   6   3        0.64       -1.08      2.55 o 
  -4   6   3       38.43       39.95      3.19 o 
  -3   6   3       73.30       76.07      4.15 o 
  -2   6   3       38.58       38.42      5.14 o 
  -1   6   3        0.24        0.82      1.51 o 
   0   6   3      137.65      150.50      7.23 o 
   1   6   3     1078.78      949.08     23.92 o 
   2   6   3      260.79      267.60      7.47 o 
   3   6   3      150.12      160.11      5.70 o 
   4   6   3        7.49        8.81      1.62 o 
   5   6   3       59.07       57.13      3.61 o 
   6   6   3        0.07        1.06      1.01 o 
   7   6   3        1.81        1.45      2.76 o 
  -4   7   3       32.17       21.21     18.19 o 
  -3   7   3      142.74      159.77     11.40 o 
  -2   7   3        1.19        3.62      3.20 o 
  -1   7   3       12.21        9.47      4.49 o 
   0   7   3       42.75       46.62      6.09 o 
   1   7   3      161.80      164.52     16.86 o 
   2   7   3       41.52       48.92      4.93 o 
   3   7   3        1.96        1.74      1.43 o 
   4   7   3       26.27       35.64      3.64 o 
   5   7   3       10.61       10.73      6.86 o 
   6   7   3       20.48       19.53      7.62 o 
   7   7   3        5.26        2.67      3.81 o 
  -3   8   3       37.38       37.22      6.13 o 
  -2   8   3        1.88       -1.74      2.71 o 
  -1   8   3        4.34        2.90      2.97 o 
   0   8   3       47.41       51.71      8.67 o 
   1   8   3       63.39       76.53      6.38 o 
   2   8   3        2.33        1.70      1.84 o 
   3   8   3        1.48        2.50      1.67 o 
   4   8   3       55.12       69.15      4.96 o 
   5   8   3       38.97       41.16      4.86 o 
   6   8   3        2.87        1.73      3.81 o 
   7   8   3        0.11        6.67      4.76 o 
  -2   9   3       20.36       18.49      4.80 o 
  -1   9   3        1.13        1.02      2.90 o 
   0   9   3       30.07       25.27     13.52 o 
   1   9   3       35.31       44.79      4.30 o 
   2   9   3        6.73        6.19      2.67 o 
   3   9   3        7.97        6.77      3.15 o 
   4   9   3       33.14       36.63      2.87 o 
   5   9   3       19.66       23.36      2.15 o 
   6   9   3        4.70        6.67      8.00 o 
   0  10   3        7.43       10.49      5.81 o 
   1  10   3       35.61       49.52     15.05 o 
   2  10   3        8.46        9.90      2.93 o 
   3  10   3        1.56        4.99      2.95 o 
   4  10   3        3.98        2.78      3.14 o 
   5  10   3       13.35       20.95      6.86 o 
  -4  -9   4        0.03        1.52      4.76 o 
  -3  -9   4        2.27        1.33      4.19 o 
  -2  -9   4        3.11        2.67      2.28 o 
  -1  -9   4        1.59        0.90      2.42 o 
  -6  -8   4        4.18        6.48      4.57 o 
  -5  -8   4        4.10        7.05      6.86 o 
  -4  -8   4        0.35       -1.52      2.86 o 
  -3  -8   4        0.13       -0.95      1.71 o 
  -2  -8   4       15.98       11.49      2.79 o 
  -1  -8   4       32.26       30.81      4.29 o 
   0  -8   4        5.02        1.35      1.62 o 
   1  -8   4        7.44        0.95      3.43 o 
  -7  -7   4        6.59       13.14      9.33 o 
  -6  -7   4        8.43        9.14      4.95 o 
  -5  -7   4       15.03       25.71      8.95 o 
  -4  -7   4        3.55        1.27      0.82 o 
  -3  -7   4       10.12       11.23      1.38 o 
  -2  -7   4       61.66       65.10      3.79 o 
  -1  -7   4       26.67       29.38      4.25 o 
   0  -7   4       11.68        6.60      7.43 o 
   1  -7   4        0.34        0.06      0.85 o 
   2  -7   4       23.53       18.86      5.90 o 
   3  -7   4        4.47        9.14      5.52 o 
  -7  -6   4        0.11        3.05      6.48 o 
  -6  -6   4       36.59       54.29      8.19 o 
  -5  -6   4       24.25       32.95      9.14 o 
  -4  -6   4       28.69       30.10      4.95 o 
  -3  -6   4       20.54       22.60      4.10 o 
  -2  -6   4       48.99       50.78      4.57 o 
  -1  -6   4       20.93       21.81      2.08 o 
   0  -6   4        4.41        4.19      1.26 o 
   1  -6   4       36.81       34.27      2.52 o 
   2  -6   4       41.13       52.00      7.05 o 
   3  -6   4       10.42       11.24      5.33 o 
   4  -6   4        0.08       -7.62      8.19 o 
  -8  -5   4        0.28        5.33      7.43 o 
  -7  -5   4        1.57       -2.48      3.62 o 
  -6  -5   4       31.65       48.00      6.67 o 
  -5  -5   4      123.56      151.62      9.90 o 
  -4  -5   4       14.74       16.38      4.00 o 
  -3  -5   4        0.49        0.60      0.47 o 
  -2  -5   4      216.52      223.60      7.20 o 
  -1  -5   4       32.36       32.11      2.15 o 
   0  -5   4        3.34        6.86      2.57 o 
   1  -5   4        3.55        2.15      1.43 o 
   2  -5   4        5.00       10.48      3.81 o 
   3  -5   4       24.67       20.00      5.33 o 
   4  -5   4        4.78        9.71      8.00 o 
   5  -5   4        6.71        6.69      3.70 o 
  -8  -4   4        6.38       11.43      5.33 o 
  -7  -4   4        2.67        3.81      5.90 o 
  -6  -4   4        7.28       11.81      4.00 o 
  -5  -4   4       52.77       58.67      6.29 o 
  -4  -4   4        0.35        1.71      3.43 o 
  -3  -4   4        0.64        0.69      0.43 o 
  -2  -4   4       87.96       75.63      2.97 o 
  -1  -4   4      660.26      628.21     22.48 o 
   0  -4   4       64.01       58.16      3.28 o 
   1  -4   4       15.72       16.59      1.62 o 
   2  -4   4       21.13       25.33      4.19 o 
   3  -4   4      119.79      142.67     10.29 o 
   4  -4   4       76.38       91.62     14.10 o 
   5  -4   4        0.18       -1.53      2.49 o 
   6  -4   4        0.40       -0.06      2.89 o 
  -8  -3   4        2.00       -0.95      3.05 o 
  -7  -3   4        5.84       12.19      4.38 o 
  -6  -3   4        0.27        2.10      4.38 o 
  -5  -3   4       33.42       33.33      4.95 o 
  -4  -3   4       22.14       29.71      3.81 o 
  -3  -3   4      166.09      154.93      5.18 o 
  -2  -3   4      670.68      604.30     10.53 o 
  -1  -3   4     1074.79      943.01     39.10 o 
   0  -3   4      231.96      204.95      6.86 o 
   1  -3   4       16.18       16.92      0.95 o 
   2  -3   4      194.96      190.86      9.14 o 
   3  -3   4       54.03       53.71      5.33 o 
   4  -3   4        3.03        3.62      4.76 o 
   5  -3   4       14.87       20.18      5.14 o 
   6  -3   4        0.23        3.13      3.37 o 
  -8  -2   4        1.27        5.90      3.81 o 
  -7  -2   4        6.47        5.45      1.28 o 
  -6  -2   4       78.68       85.47      2.57 o 
  -5  -2   4      302.64      317.87      5.44 o 
  -4  -2   4      104.17      109.68      5.53 o 
  -3  -2   4        2.97        5.28      1.41 o 
  -2  -2   4      173.37      157.83      3.01 o 
  -1  -2   4     1479.09     1412.53     79.59 o 
   0  -2   4      623.77      664.24     11.84 o 
   1  -2   4       54.61       44.37      1.36 o 
   2  -2   4      543.61      488.76     20.00 o 
   3  -2   4       58.36       50.86      6.86 o 
   4  -2   4       19.51       21.48      2.86 o 
   5  -2   4        0.17        0.10      1.62 o 
   6  -2   4       36.19       42.17      4.84 o 
   7  -2   4        0.11        0.69      3.43 o 
  -8  -1   4       15.56       10.12      4.81 o 
  -7  -1   4        4.37        2.83      1.19 o 
  -6  -1   4       52.86       56.28      2.94 o 
  -5  -1   4      207.09      236.27      9.77 o 
  -4  -1   4      247.53      248.59      4.79 o 
  -3  -1   4      362.64      393.02      5.62 o 
  -2  -1   4      306.02      269.64      4.14 o 
  -1  -1   4     1700.76     1660.76     28.78 o 
   0  -1   4     2892.97     2731.04     48.50 o 
   1  -1   4      161.18      135.74      8.57 o 
   2  -1   4       72.80       52.74      7.43 o 
   3  -1   4      376.95      366.27      9.39 o 
   4  -1   4        9.79       10.65      0.86 o 
   5  -1   4        9.28        7.38      1.01 o 
   6  -1   4        0.46       -0.29      0.60 o 
   7  -1   4       12.27       16.40     12.10 o 
  -8   0   4        1.91        1.73      1.82 o 
  -7   0   4        1.75        2.23      2.67 o 
  -6   0   4       28.92       26.96      2.85 o 
  -5   0   4      165.96      165.05      5.31 o 
  -4   0   4      769.69      848.22     33.38 o 
  -3   0   4        4.89        4.32      0.70 o 
  -2   0   4      114.43      127.16      2.58 o 
  -1   0   4      286.63      225.13      9.79 o 
   0   0   4        1.89        2.71      0.75 o 
   1   0   4      206.93      183.40      5.32 o 
   2   0   4        3.29        3.05      1.33 o 
   3   0   4      883.96      816.57     26.48 o 
   4   0   4      346.01      343.67      8.76 o 
   5   0   4        0.54        1.39      1.11 o 
   6   0   4        3.85        2.96      1.00 o 
   7   0   4       32.26       35.68      4.56 o 
   8   0   4        3.98        1.57      2.71 o 
  -8   1   4        4.84       -0.95      2.48 o 
  -7   1   4        2.72        3.05      3.81 o 
  -6   1   4        5.97        7.92      2.38 o 
  -5   1   4      165.56      162.76      5.50 o 
  -4   1   4       56.92       52.52      2.94 o 
  -3   1   4       90.46      107.14      4.87 o 
  -2   1   4       63.83       60.76      4.17 o 
  -1   1   4     1998.68     1981.02     43.80 o 
   0   1   4      412.36      340.21      7.85 o 
   1   1   4      311.70      360.73      8.10 o 
   2   1   4      337.54      276.92      6.86 o 
   3   1   4     1589.58     1348.16     33.09 o 
   4   1   4      124.53      106.86      5.33 o 
   5   1   4       74.55       73.93      3.54 o 
   6   1   4        3.52        4.83      1.50 o 
   7   1   4        9.68       10.40      2.01 o 
   8   1   4        9.43        7.09      4.27 o 
  -7   2   4        1.20       -4.19      5.14 o 
  -6   2   4        8.58        3.00      1.48 o 
  -5   2   4      118.24      114.41      6.43 o 
  -4   2   4      506.67      516.24     27.19 o 
  -3   2   4      196.94      226.84      5.84 o 
  -2   2   4      449.25      515.18      9.86 o 
  -1   2   4     4649.65     5059.01    137.07 o 
   0   2   4     1082.00     1031.53     22.12 o 
   1   2   4       21.49       21.51      1.60 o 
   2   2   4        4.88        4.34      1.15 o 
   3   2   4      780.38      696.60     17.43 o 
   4   2   4      258.20      246.48      9.33 o 
   5   2   4       16.36       18.67      4.38 o 
   6   2   4       62.70       58.49      7.45 o 
   7   2   4        2.72        2.51      1.95 o 
   8   2   4        3.83        1.14      1.62 o 
  -7   3   4       16.00        0.19      4.00 o 
  -6   3   4        0.60       -0.30      1.20 o 
  -5   3   4      126.96      136.03      9.51 o 
  -4   3   4      229.96      222.90      7.12 o 
  -3   3   4       10.12        7.87      1.49 o 
  -2   3   4       27.61       26.94      2.68 o 
  -1   3   4     1618.56     1663.10     37.84 o 
   0   3   4     4420.31     4981.54    136.33 o 
   1   3   4      327.14      358.17      8.83 o 
   2   3   4       12.06       14.43      1.81 o 
   3   3   4       66.13       52.29      2.28 o 
   4   3   4      492.21      471.01     16.00 o 
   5   3   4        3.89        4.57      1.90 o 
   6   3   4       12.41        9.26      3.03 o 
   7   3   4        2.88        3.85      1.75 o 
   8   3   4        1.80        2.68      2.29 o 
  -6   4   4       27.08        7.35      3.53 o 
  -5   4   4        2.04        1.59      1.27 o 
  -4   4   4      102.45      103.47      4.07 o 
  -3   4   4        4.87        4.47      1.35 o 
  -2   4   4       99.17      106.12      5.71 o 
  -1   4   4      757.14      768.37     20.29 o 
   0   4   4     1717.15     1769.27     42.91 o 
   1   4   4        8.09       10.09      1.81 o 
   2   4   4      201.26      219.34     11.62 o 
   3   4   4      166.06      147.97      5.79 o 
   4   4   4      121.98      114.84      4.33 o 
   5   4   4        4.86        5.66      1.33 o 
   6   4   4        2.05        1.65      1.78 o 
   7   4   4        1.71       -1.18      1.18 o 
   8   4   4       12.33        6.54      2.42 o 
  -6   5   4        1.19        1.60      2.68 o 
  -5   5   4       35.18       29.63      9.77 o 
  -4   5   4       48.25       51.22      3.79 o 
  -3   5   4       41.80       44.26      3.25 o 
  -2   5   4        2.17        1.87      2.18 o 
  -1   5   4        0.97        0.34      1.19 o 
   0   5   4      372.13      364.73     16.86 o 
   1   5   4       11.92       17.78      3.20 o 
   2   5   4      140.76      147.62      5.39 o 
   3   5   4      625.15      691.28     17.27 o 
   4   5   4      171.20      174.17      6.04 o 
   5   5   4        0.71        1.50      1.33 o 
   6   5   4        0.44        0.95      2.48 o 
   7   5   4       27.34       27.07     16.00 o 
   8   5   4        1.75       -0.31      1.68 o 
  -5   6   4       10.62        5.25      5.90 o 
  -4   6   4       97.86       95.91      5.51 o 
  -3   6   4        9.24       11.62      1.86 o 
  -2   6   4       18.15       16.80      3.84 o 
  -1   6   4      204.78      213.68      8.54 o 
   0   6   4      277.46      260.62     10.14 o 
   1   6   4      964.90      952.07     36.38 o 
   2   6   4        3.58        2.82      1.87 o 
   3   6   4      223.09      217.07      6.60 o 
   4   6   4      169.39      183.85      6.66 o 
   5   6   4       23.76       22.95      3.01 o 
   6   6   4        1.96       -0.07      0.83 o 
   7   6   4        5.60        2.50      2.37 o 
  -4   7   4       26.48       28.05     20.29 o 
  -3   7   4       89.18       88.52     12.31 o 
  -2   7   4       19.00       20.80      3.89 o 
  -1   7   4       74.64       76.92      5.31 o 
   0   7   4      216.64      239.31     11.52 o 
   1   7   4        0.61       -1.14      2.52 o 
   2   7   4        8.49        9.99      3.61 o 
   3   7   4        5.54        7.35      2.36 o 
   4   7   4      243.29      272.92      9.06 o 
   5   7   4      154.77      155.11      6.41 o 
   6   7   4        7.40        1.62      1.62 o 
   7   7   4        8.30        4.03      2.57 o 
  -3   8   4       38.54       38.48      7.64 o 
  -2   8   4        8.12        9.73      4.53 o 
  -1   8   4       15.44       14.93      5.58 o 
   0   8   4       32.68       35.48      6.50 o 
   1   8   4       21.00       25.88      4.48 o 
   2   8   4        1.49        2.33      1.71 o 
   3   8   4       46.96       60.89      3.76 o 
   4   8   4       35.41       45.11      3.73 o 
   5   8   4        2.38        2.22      1.90 o 
   6   8   4        8.30        0.07      0.83 o 
   7   8   4        8.72       15.43     10.48 o 
  -2   9   4        8.37        5.18      6.00 o 
  -1   9   4        0.23        0.39      2.70 o 
   0   9   4       88.98       90.30      8.01 o 
   1   9   4       13.38       17.20      3.39 o 
   2   9   4        1.34        1.25      1.74 o 
   3   9   4        0.33        0.25      1.55 o 
   4   9   4       24.15       34.99      4.38 o 
   5   9   4        3.39        2.86      2.57 o 
   6   9   4        4.15        9.90      5.52 o 
   0  10   4       16.26       17.99      5.49 o 
   1  10   4       58.79       74.13      6.41 o 
   2  10   4        0.32       -2.34      2.82 o 
   3  10   4        0.06        0.33      1.46 o 
   4  10   4       33.67       49.14      5.90 o 
   5  10   4       15.62        2.73      3.24 o 
  -5  -8   5        0.21       -0.95      2.86 o 
  -4  -8   5        0.03        1.71      2.86 o 
  -3  -8   5        8.47        6.01      3.12 o 
  -2  -8   5        4.67        3.19      1.67 o 
  -1  -8   5        5.44        1.66      1.51 o 
   0  -8   5        0.20       -0.38      2.48 o 
   1  -8   5        4.73        1.52      3.62 o 
  -6  -7   5       25.44        6.48      8.00 o 
  -5  -7   5        2.09        1.52      2.86 o 
  -4  -7   5       12.79       15.43      4.19 o 
  -3  -7   5        6.68        2.52      2.26 o 
  -2  -7   5       16.56       19.05      2.92 o 
  -1  -7   5        0.08       -0.35      1.05 o 
   0  -7   5       12.76       11.71      2.57 o 
   1  -7   5       16.34        1.33      2.86 o 
   2  -7   5       19.55       25.52      6.29 o 
   3  -7   5        3.68        0.76      3.62 o 
  -7  -6   5        2.87        2.10      4.00 o 
  -6  -6   5       86.46      117.33     11.62 o 
  -5  -6   5       10.95       15.43      4.76 o 
  -4  -6   5       17.68       10.48      3.81 o 
  -3  -6   5       90.12       82.01      9.81 o 
  -2  -6   5      135.71      139.39      6.61 o 
  -1  -6   5       15.13       16.85      3.03 o 
   0  -6   5       19.40       20.51      1.96 o 
   1  -6   5       13.86        9.00      3.05 o 
   2  -6   5       18.53       16.38      7.81 o 
   3  -6   5        2.71        7.24      4.76 o 
   4  -6   5        2.33        1.24      2.95 o 
  -8  -5   5        1.26        4.38      4.76 o 
  -6  -5   5       35.25       41.14      7.24 o 
  -5  -5   5        2.45        0.19      3.43 o 
  -4  -5   5        0.21       -1.33      2.29 o 
  -3  -5   5      137.49      120.73      4.36 o 
  -2  -5   5      790.29      802.64     18.76 o 
  -1  -5   5       12.72       17.85      2.39 o 
   0  -5   5      259.34      248.76      8.95 o 
   1  -5   5      106.92      106.77      4.95 o 
   2  -5   5       28.82       32.19      8.38 o 
   3  -5   5       12.25       12.19      7.62 o 
   4  -5   5        0.20        1.77      2.49 o 
   5  -5   5        4.33       11.37      5.10 o 
  -8  -4   5        0.47        3.05      6.67 o 
  -7  -4   5       19.97       32.57      6.48 o 
  -6  -4   5        8.57       12.38      7.05 o 
  -5  -4   5        7.20        8.57      3.62 o 
  -4  -4   5       23.73       18.48      6.10 o 
  -3  -4   5      147.02      139.97      3.60 o 
  -2  -4   5      220.98      201.81      4.80 o 
  -1  -4   5       68.92       69.91      3.41 o 
   0  -4   5      300.92      281.77     19.14 o 
   1  -4   5      160.65      172.57      9.43 o 
   2  -4   5      702.17      750.28     32.57 o 
   3  -4   5       41.93       49.14     10.48 o 
   4  -4   5       28.81       32.06      5.05 o 
   5  -4   5       29.46       37.29     11.33 o 
  -8  -3   5        1.51        2.67      6.10 o 
  -7  -3   5       37.09       67.24     12.38 o 
  -6  -3   5       66.59       76.95      7.62 o 
  -5  -3   5        2.48        4.95      4.76 o 
  -4  -3   5       13.41       17.63      6.76 o 
  -3  -3   5       81.67       77.75      4.30 o 
  -2  -3   5      657.35      616.86     11.85 o 
  -1  -3   5      517.09      494.80     21.36 o 
   0  -3   5        2.32        3.17      0.96 o 
   1  -3   5       51.33       48.58      2.69 o 
   2  -3   5      269.35      271.01      9.60 o 
   3  -3   5       30.81       29.62      3.43 o 
   4  -3   5      109.43      117.75     12.00 o 
   5  -3   5       49.60       73.34      9.49 o 
   6  -3   5       98.46      135.59     11.17 o 
  -8  -2   5        2.49        4.57      3.81 o 
  -7  -2   5       66.04       59.44     11.52 o 
  -6  -2   5      164.85      163.87     10.13 o 
  -5  -2   5        0.61        1.43      2.69 o 
  -4  -2   5       75.23       72.50      3.90 o 
  -3  -2   5      560.88      590.25      9.67 o 
  -2  -2   5     1363.61     1342.64     40.86 o 
  -1  -2   5        2.94        6.49      0.91 o 
   0  -2   5      242.50      238.65      6.65 o 
   1  -2   5      263.90      259.62      7.52 o 
   2  -2   5     1188.28     1164.33     42.29 o 
   3  -2   5       51.69       50.95      3.98 o 
   4  -2   5       10.50       10.74      2.91 o 
   5  -2   5        5.75        7.46      4.57 o 
   6  -2   5       42.90       49.88      8.22 o 
   7  -2   5        2.23        2.50      3.26 o 
  -8  -1   5        0.36        3.62      5.52 o 
  -7  -1   5       27.90       30.85      1.97 o 
  -6  -1   5      135.24      151.84      5.26 o 
  -5  -1   5        6.78        3.49      1.35 o 
  -4  -1   5       39.70       39.14      1.63 o 
  -3  -1   5      440.72      440.44      7.96 o 
  -2  -1   5     3849.08     3810.53     68.10 o 
  -1  -1   5      113.03      127.95      2.40 o 
   0  -1   5      558.45      628.16     25.81 o 
   1  -1   5     2956.84     2959.46     70.64 o 
   2  -1   5     1338.23     1293.54     27.07 o 
   3  -1   5       14.15       19.43      4.76 o 
   4  -1   5       62.30       59.15      3.16 o 
   5  -1   5       18.16       15.98      1.26 o 
   6  -1   5       12.18       17.06      3.87 o 
   7  -1   5        9.12        2.71      3.33 o 
  -8   0   5        2.95        1.24      1.62 o 
  -7   0   5        2.25        0.19      1.35 o 
  -6   0   5      129.20      139.80      5.73 o 
  -5   0   5      161.50      158.13      3.86 o 
  -4   0   5       73.45       76.78      3.06 o 
  -3   0   5      263.17      251.28      8.28 o 
  -2   0   5      477.49      437.48      6.47 o 
  -1   0   5        1.29        2.01      0.67 o 
   0   0   5     3164.69     3074.32    104.51 o 
   1   0   5       90.15       92.38      2.96 o 
   2   0   5     3187.50     2923.28     74.14 o 
   3   0   5        0.42        3.05      1.71 o 
   4   0   5      137.19      135.81      7.24 o 
   5   0   5      297.00      321.07      7.84 o 
   6   0   5       39.59       46.50      3.46 o 
   7   0   5        1.06        2.82      3.43 o 
   8   0   5        1.11       -1.14      2.15 o 
  -8   1   5        1.96       -0.38      2.10 o 
  -7   1   5        0.60        0.57      1.35 o 
  -6   1   5        0.42        0.05      1.07 o 
  -5   1   5      194.85      199.95     14.51 o 
  -4   1   5        5.84        8.43      1.33 o 
  -3   1   5       17.41       14.29      1.80 o 
  -2   1   5      397.78      378.32     13.14 o 
  -1   1   5     1167.40     1196.87     27.13 o 
   0   1   5       58.71       71.04      3.43 o 
   1   1   5      178.89      166.37      5.72 o 
   2   1   5      702.45      565.93     13.23 o 
   3   1   5      726.02      655.24     15.56 o 
   4   1   5      103.10       98.48      7.81 o 
   5   1   5       89.69       94.36      4.19 o 
   6   1   5      159.89      178.83      6.08 o 
   7   1   5        8.31        4.08      1.66 o 
   8   1   5        1.38        0.39      1.68 o 
  -7   2   5        8.20        9.12      3.71 o 
  -6   2   5       22.25       25.40      3.94 o 
  -5   2   5       45.33       51.12      2.73 o 
  -4   2   5       31.83       33.58      2.59 o 
  -3   2   5      248.01      220.68      6.49 o 
  -2   2   5      724.51      738.64     13.60 o 
  -1   2   5     4507.52     5194.30    141.80 o 
   0   2   5        1.80        1.39      1.15 o 
   1   2   5       61.55       64.91      2.62 o 
   2   2   5      644.18      561.39     14.46 o 
   3   2   5      218.64      189.50      7.07 o 
   4   2   5      129.57      133.26      5.11 o 
   5   2   5       17.15       10.10      2.86 o 
   6   2   5      136.59      155.52      6.18 o 
   7   2   5       12.04       14.39      2.12 o 
   8   2   5        2.79       -0.48      1.84 o 
  -7   3   5       17.53        6.16      4.76 o 
  -6   3   5       78.57       76.60      7.73 o 
  -5   3   5       11.88       13.90      2.78 o 
  -4   3   5        3.29        2.21      1.30 o 
  -3   3   5        7.71        4.84      1.68 o 
  -2   3   5     1420.54     1437.88     35.37 o 
  -1   3   5      823.31      893.67     20.00 o 
   0   3   5     1275.29     1454.59     34.46 o 
   1   3   5      223.94      292.14      9.29 o 
   2   3   5     2142.93     2100.14     50.44 o 
   3   3   5      826.93      835.03     22.48 o 
   4   3   5       26.77       25.52      2.08 o 
   5   3   5       31.73       32.19      3.62 o 
   6   3   5       63.05       74.54      4.67 o 
   7   3   5       28.12       31.73      5.28 o 
   8   3   5        2.23        2.73      2.86 o 
  -6   4   5       99.34       94.44     10.60 o 
  -5   4   5      132.04      125.14     13.24 o 
  -4   4   5        0.46        0.83      1.31 o 
  -3   4   5       26.71       24.81      2.57 o 
  -2   4   5      248.47      238.14      8.88 o 
  -1   4   5      637.88      644.08     18.79 o 
   0   4   5      261.33      279.47      8.56 o 
   1   4   5       13.67       12.79      2.13 o 
   2   4   5      195.56      173.22      6.04 o 
   3   4   5      306.68      311.11      7.93 o 
   4   4   5        6.66        4.98      2.86 o 
   5   4   5      147.71      151.60      6.76 o 
   6   4   5       93.51       93.33      6.86 o 
   7   4   5      106.91      128.92     16.76 o 
   8   4   5        0.08        0.93      1.78 o 
  -6   5   5       29.95       23.23     15.81 o 
  -5   5   5      246.25      224.30     21.97 o 
  -4   5   5        6.05        7.58      2.34 o 
  -3   5   5      384.30      413.69     13.61 o 
  -2   5   5      322.17      348.22     13.03 o 
  -1   5   5      196.63      209.07      7.30 o 
   0   5   5        2.98        6.91      2.20 o 
   1   5   5       31.55       35.70      5.14 o 
   2   5   5      146.29      137.47      5.60 o 
   3   5   5      675.37      692.14     19.71 o 
   4   5   5       16.62       19.48      2.01 o 
   5   5   5       15.00       13.97      2.20 o 
   6   5   5        0.31        0.92      1.14 o 
   7   5   5       56.32       58.09     14.76 o 
   8   5   5        0.09        1.04      1.81 o 
  -5   6   5       17.79       10.91      8.10 o 
  -4   6   5        0.42       -0.33      1.16 o 
  -3   6   5        0.88       -0.21      1.30 o 
  -2   6   5       52.57       55.65      6.18 o 
  -1   6   5     2003.76     2132.02     60.70 o 
   0   6   5      203.40      222.59      9.83 o 
   1   6   5      229.29      228.06     12.29 o 
   2   6   5      911.87      971.21     35.90 o 
   3   6   5      761.77      765.36     27.62 o 
   4   6   5        3.61        2.83      2.28 o 
   5   6   5        4.73        5.17      2.47 o 
   6   6   5       21.05        0.65      1.81 o 
   7   6   5       10.66        9.55      7.90 o 
  -4   7   5       16.05        6.23      6.76 o 
  -3   7   5       43.23       43.72      4.37 o 
  -2   7   5      138.96      150.82      9.41 o 
  -1   7   5      121.44      121.26      6.75 o 
   0   7   5       61.57       60.64      4.71 o 
   1   7   5      246.13      253.18     12.58 o 
   2   7   5      230.78      246.03     10.02 o 
   3   7   5     1454.78     1701.73     96.86 o 
   4   7   5       36.89       43.50      3.90 o 
   5   7   5       70.28       67.70      3.77 o 
   6   7   5      132.43      109.66      6.04 o 
   7   7   5       43.75       50.61     21.71 o 
  -3   8   5       14.08       11.19      3.06 o 
  -2   8   5       57.59       62.01      6.36 o 
  -1   8   5       74.38       77.97      7.62 o 
   0   8   5       88.35       91.92      6.13 o 
   1   8   5       12.09       12.35      2.84 o 
   2   8   5       11.60       14.87      2.60 o 
   3   8   5       37.48       46.36      5.81 o 
   4   8   5       62.48       79.09      4.95 o 
   5   8   5      111.98      112.89      6.00 o 
   6   8   5       63.62       43.25      3.61 o 
   7   8   5       71.69      124.00     13.71 o 
  -2   9   5      107.33      126.82      9.83 o 
  -1   9   5       38.41       41.09      6.27 o 
   0   9   5        2.24        5.97      3.42 o 
   1   9   5        0.83       -0.32      1.87 o 
   2   9   5       12.04       17.87      3.84 o 
   3   9   5       10.40       10.84      3.96 o 
   4   9   5        2.64       -0.63      3.05 o 
   5   9   5        9.87        5.10      4.48 o 
   6   9   5        0.16        0.00      0.73 o 
   0  10   5        1.06        2.84      3.11 o 
   1  10   5        0.49        2.03      2.90 o 
   2  10   5      111.44      155.56     15.43 o 
   3  10   5       38.26       52.15      9.71 o 
   4  10   5        3.83        6.84      3.39 o 
   5  10   5        0.02        0.67      1.38 o 
  -5  -8   6        1.43        5.33      4.19 o 
  -4  -8   6        9.20        4.76      3.81 o 
  -3  -8   6        2.22        3.05      2.86 o 
  -2  -8   6        5.36        3.00      1.88 o 
  -1  -8   6        1.04        1.37      2.48 o 
   0  -8   6       24.60       21.97     15.05 o 
  -6  -7   6        4.07        4.38      4.57 o 
  -5  -7   6        0.86        3.81      3.62 o 
  -4  -7   6       10.49        9.52      4.00 o 
  -3  -7   6       15.61        8.05      6.48 o 
  -2  -7   6        0.47       -0.02      1.07 o 
  -1  -7   6        0.05        0.27      1.05 o 
   0  -7   6       33.44       34.23      3.40 o 
   1  -7   6       15.03        0.26      2.11 o 
   2  -7   6        1.82        0.22      1.79 o 
  -7  -6   6        3.98        0.38      3.05 o 
  -6  -6   6       25.89       32.57     11.24 o 
  -5  -6   6       62.32       75.62      9.14 o 
  -4  -6   6       94.83      105.33      9.14 o 
  -3  -6   6       19.27       20.43      4.29 o 
  -2  -6   6       45.37       45.30      2.54 o 
  -1  -6   6        1.92        1.13      1.05 o 
   0  -6   6       53.69       57.78      3.59 o 
   1  -6   6       44.86       53.19      4.58 o 
   2  -6   6        0.87        4.19      2.56 o 
   3  -6   6        0.08       -2.66      3.14 o 
  -7  -5   6        1.74        1.90      3.81 o 
  -6  -5   6        9.49       -0.19      4.00 o 
  -5  -5   6      101.59      126.67     10.48 o 
  -4  -5   6      437.92      509.14     24.76 o 
  -3  -5   6        0.59        1.44      0.87 o 
  -2  -5   6       75.17       62.44      3.90 o 
  -1  -5   6      307.91      299.42      7.79 o 
   0  -5   6       23.31       22.41      2.14 o 
   1  -5   6       35.64       41.38      4.67 o 
   2  -5   6        2.06        1.43      1.89 o 
   3  -5   6        0.53        1.78      3.71 o 
   4  -5   6       13.01       15.96      8.29 o 
  -8  -4   6        5.45        8.95      5.33 o 
  -7  -4   6       10.03       16.19      9.14 o 
  -6  -4   6        0.61        1.90      3.05 o 
  -5  -4   6       25.11       32.38      5.14 o 
  -4  -4   6       72.63       90.67     10.48 o 
  -3  -4   6        4.60        3.32      0.92 o 
  -2  -4   6       86.92       72.66      4.56 o 
  -1  -4   6      317.13      287.77      9.66 o 
   0  -4   6      942.75      882.05     26.81 o 
   1  -4   6       84.02       83.21      7.20 o 
   2  -4   6       61.41       63.62      4.58 o 
   3  -4   6       51.18       55.78      8.38 o 
   4  -4   6       18.18       23.74      5.07 o 
   5  -4   6        7.95       15.36      4.30 o 
  -8  -3   6       18.65       13.90      5.71 o 
  -7  -3   6        0.32        2.67      3.62 o 
  -6  -3   6        1.34        2.29      3.05 o 
  -5  -3   6       24.17       24.01      3.33 o 
  -4  -3   6       24.21       23.10      3.43 o 
  -3  -3   6      142.26      139.20      5.23 o 
  -2  -3   6        0.32        1.07      0.66 o 
  -1  -3   6       31.58       25.92      1.73 o 
   0  -3   6      292.10      259.15      4.62 o 
   1  -3   6      115.38      129.97      5.60 o 
   2  -3   6       90.34       87.45      5.71 o 
   3  -3   6       47.45       54.63      4.44 o 
   4  -3   6      207.17      260.75     22.76 o 
   5  -3   6       20.48       16.76      4.70 o 
   6  -3   6        0.02        1.50      2.68 o 
  -8  -2   6       12.68       14.10      5.33 o 
  -7  -2   6        0.41        0.76      2.67 o 
  -6  -2   6        0.69        0.42      1.93 o 
  -5  -2   6      289.83      333.35     14.29 o 
  -4  -2   6      218.46      226.73      4.77 o 
  -3  -2   6      182.51      199.11      3.32 o 
  -2  -2   6      180.31      187.18      4.11 o 
  -1  -2   6        6.94        7.73      1.45 o 
   0  -2   6      891.95      793.80     13.75 o 
   1  -2   6      700.10      751.69     16.40 o 
   2  -2   6      314.61      324.26      6.97 o 
   3  -2   6        1.02        0.10      1.75 o 
   4  -2   6       75.23       79.22     10.00 o 
   5  -2   6       14.98       22.30      6.10 o 
   6  -2   6       19.62       24.77      4.38 o 
  -8  -1   6        9.21        8.76      4.57 o 
  -7  -1   6        0.80       -0.99      0.99 o 
  -6  -1   6       29.86       30.12      2.59 o 
  -5  -1   6      179.84      204.85      4.45 o 
  -4  -1   6      721.46      785.65     12.87 o 
  -3  -1   6        2.11        0.78      0.57 o 
  -2  -1   6       60.91       48.03      1.45 o 
  -1  -1   6     2710.71     3132.17    119.98 o 
   0  -1   6      339.11      308.17     20.92 o 
   1  -1   6       14.88        6.00      1.14 o 
   2  -1   6      125.87      120.95      2.88 o 
   3  -1   6       24.52       24.09      1.33 o 
   4  -1   6       50.83       43.89      4.20 o 
   5  -1   6       51.76       58.37      5.28 o 
   6  -1   6        0.03        1.24      1.89 o 
   7  -1   6        1.02        5.09      2.89 o 
  -7   0   6       28.98       29.35      2.52 o 
  -6   0   6        1.68        1.48      0.88 o 
  -5   0   6      146.26      140.69      5.23 o 
  -4   0   6      247.13      244.92      4.79 o 
  -3   0   6      478.29      453.19      9.20 o 
  -2   0   6       37.34       36.33      1.46 o 
  -1   0   6       38.77       41.05      1.56 o 
   0   0   6        5.93        7.62      1.17 o 
   1   0   6        8.51       23.72      1.81 o 
   2   0   6       14.74       14.36      2.08 o 
   3   0   6      812.50      840.19     29.71 o 
   4   0   6       14.40       14.67      5.14 o 
   5   0   6       41.10       43.86      3.24 o 
   6   0   6        0.33       -0.31      0.53 o 
   7   0   6        0.23        1.07      1.95 o 
  -7   1   6      113.88      124.63     14.67 o 
  -6   1   6        8.65        6.84      1.68 o 
  -5   1   6       68.11       78.07      5.16 o 
  -4   1   6      153.51      160.26      7.11 o 
  -3   1   6      561.77      560.69     11.82 o 
  -2   1   6      346.64      379.74     12.23 o 
  -1   1   6      459.07      451.58     16.60 o 
   0   1   6      156.64      190.56      5.50 o 
   1   1   6      605.77      516.46     11.25 o 
   2   1   6       91.82       69.19      3.34 o 
   3   1   6        1.89        3.99      2.08 o 
   4   1   6       50.60       58.10      4.76 o 
   5   1   6        4.00        2.86      2.48 o 
   6   1   6       37.23       42.86      2.55 o 
   7   1   6       12.09        6.97      2.80 o 
   8   1   6        0.50       -1.39      3.36 o 
  -7   2   6       56.28       50.60      7.43 o 
  -6   2   6        0.80        1.25      1.46 o 
  -5   2   6       39.36       41.12      3.87 o 
  -4   2   6       89.75       93.16      4.24 o 
  -3   2   6     1907.19     2175.98     45.55 o 
  -2   2   6       18.46       16.79      1.65 o 
  -1   2   6       18.59       20.82      2.36 o 
   0   2   6      573.74      495.88     10.97 o 
   1   2   6      178.96      132.77      4.17 o 
   2   2   6     1145.62     1075.55     26.27 o 
   3   2   6        0.92        0.84      1.27 o 
   4   2   6       25.29       25.31      2.85 o 
   5   2   6      143.81      156.00     12.57 o 
   6   2   6       57.60       60.30      3.63 o 
   7   2   6        5.34        3.03      2.15 o 
   8   2   6        1.53        4.72      4.76 o 
  -7   3   6        4.38        0.82      1.93 o 
  -6   3   6       26.07       24.60      2.68 o 
  -5   3   6        4.77        5.17      1.68 o 
  -4   3   6      145.29      138.41      5.96 o 
  -3   3   6      294.57      316.06      8.70 o 
  -2   3   6      325.50      349.75     16.76 o 
  -1   3   6      345.03      483.13     12.71 o 
   0   3   6     3239.11     3452.44     89.34 o 
   1   3   6     5725.83     5935.72    177.51 o 
   2   3   6      176.86      155.59      5.67 o 
   3   3   6      151.84      147.68      5.53 o 
   4   3   6        9.95       13.99      1.95 o 
   5   3   6       83.24       84.57      7.43 o 
   6   3   6       67.76       71.05      6.67 o 
   7   3   6        1.63        2.03      1.65 o 
   8   3   6        0.49       -0.27      1.41 o 
  -6   4   6       14.57        7.71      4.06 o 
  -5   4   6       51.98       46.94      3.91 o 
  -4   4   6      136.38      134.60      5.04 o 
  -3   4   6      216.80      205.79      7.02 o 
  -2   4   6      390.81      391.49     17.81 o 
  -1   4   6        2.81        2.55      2.47 o 
   0   4   6      159.52      157.80      7.74 o 
   1   4   6     1414.22     1400.99     72.67 o 
   2   4   6      411.68      393.27     10.17 o 
   3   4   6      536.21      559.98     13.94 o 
   4   4   6       61.00       57.50      3.28 o 
   5   4   6      389.64      436.65     15.97 o 
   6   4   6        0.21        0.76      1.90 o 
   7   4   6        1.94       -0.76      1.48 o 
   8   4   6        0.02        2.14      2.03 o 
  -6   5   6        6.99        1.76      1.64 o 
  -5   5   6       81.39       77.95      5.42 o 
  -4   5   6      733.63      769.06     19.27 o 
  -3   5   6      203.48      197.66      7.15 o 
  -2   5   6      156.62      152.45      6.89 o 
  -1   5   6       17.09       20.39      3.01 o 
   0   5   6       65.74       63.78      4.48 o 
   1   5   6      717.41      748.46     22.01 o 
   2   5   6      407.57      381.07     27.71 o 
   3   5   6      173.28      168.35      7.09 o 
   4   5   6       43.20       44.19      3.60 o 
   5   5   6      200.91      200.79      7.43 o 
   6   5   6        4.27        9.45      3.20 o 
   7   5   6       16.33        2.23      2.10 o 
   8   5   6        3.74        0.57      3.43 o 
  -5   6   6        1.81        1.52      2.17 o 
  -4   6   6      112.52      112.03      6.00 o 
  -3   6   6      887.06      912.23     24.06 o 
  -2   6   6      300.86      303.52     13.59 o 
  -1   6   6      187.44      208.11      8.49 o 
   0   6   6     1376.99     1499.06     41.05 o 
   1   6   6      173.40      165.35      7.52 o 
   2   6   6        0.42        2.33      2.62 o 
   3   6   6        5.37        6.76      2.02 o 
   4   6   6       24.46       29.69      3.42 o 
   5   6   6       91.38       97.76      6.97 o 
   6   6   6       65.47       59.65      3.96 o 
   7   6   6        0.42       -0.19      2.48 o 
   8   6   6        0.31        1.14      2.10 o 
  -4   7   6       27.62       20.77      6.87 o 
  -3   7   6       76.61       74.37      4.89 o 
  -2   7   6       20.61       17.52      5.90 o 
  -1   7   6       13.12       10.41      3.06 o 
   0   7   6      309.08      315.23     12.29 o 
   1   7   6      999.41     1162.35     32.93 o 
   2   7   6      277.46      304.14     11.90 o 
   3   7   6        9.32        9.14      2.42 o 
   4   7   6      542.86      654.92     21.44 o 
   5   7   6       94.29       95.74      4.85 o 
   6   7   6        8.75        3.24      3.33 o 
   7   7   6        6.86        1.71      1.52 o 
  -3   8   6        5.76        5.11      2.29 o 
  -2   8   6       93.93       88.96     14.19 o 
  -1   8   6       59.64       56.11      5.63 o 
   0   8   6      141.54      136.92      7.69 o 
   1   8   6       26.18       30.67      3.71 o 
   2   8   6       92.80      113.52      7.18 o 
   3   8   6       61.01       70.73      5.36 o 
   4   8   6      119.91      120.28     12.38 o 
   5   8   6       79.11       86.13      5.54 o 
   6   8   6       28.38        8.54      8.10 o 
   7   8   6        0.06       -0.19      2.29 o 
  -2   9   6        4.49        4.52      3.52 o 
  -1   9   6       39.72       39.44      5.54 o 
   0   9   6       29.18       34.08      7.43 o 
   1   9   6       14.38       17.29      4.43 o 
   2   9   6        5.35        4.86      3.88 o 
   3   9   6       26.31       30.06      5.05 o 
   4   9   6        0.74        0.51      1.41 o 
   5   9   6        8.02        3.69      4.10 o 
   6   9   6        3.72        0.09      1.00 o 
   0  10   6       83.78      102.11      8.19 o 
   1  10   6       10.37       12.00      5.90 o 
   2  10   6        0.33        0.17      1.98 o 
   3  10   6       21.12       20.88      3.63 o 
   4  10   6        5.97        9.53      3.93 o 
   5  10   6        1.41        2.59      1.65 o 
  -4  -8   7        0.37        0.00      1.90 o 
  -3  -8   7        3.79       -0.19      2.10 o 
  -2  -8   7       11.58        6.41      2.80 o 
  -1  -8   7        0.62        2.75      1.92 o 
  -6  -7   7        2.85       -0.19      2.67 o 
  -5  -7   7       13.14       -0.19      2.29 o 
  -4  -7   7        0.18        0.19      2.10 o 
  -3  -7   7        1.55       -0.14      0.78 o 
  -2  -7   7       11.48        4.69      1.90 o 
  -1  -7   7        0.18        0.69      1.38 o 
   0  -7   7        0.53        1.45      1.26 o 
   1  -7   7        9.35       -0.76      2.02 o 
   2  -7   7       10.22        0.48      2.29 o 
  -6  -6   7       12.07        0.00      2.48 o 
  -5  -6   7        0.69        0.00      2.10 o 
  -4  -6   7       18.69        0.00      1.90 o 
  -3  -6   7        0.06        0.07      0.69 o 
  -2  -6   7       64.74       51.15      3.28 o 
  -1  -6   7       50.28       51.95      3.85 o 
   0  -6   7        2.20        3.37      1.19 o 
   1  -6   7        3.69        3.37      4.19 o 
   2  -6   7        3.84        8.39      4.10 o 
   3  -6   7        2.99        2.19      2.83 o 
  -7  -5   7       20.18       34.86      8.00 o 
  -6  -5   7       45.41       61.52      8.38 o 
  -5  -5   7        1.01       -0.19      2.10 o 
  -4  -5   7        5.77        1.52      2.67 o 
  -3  -5   7      249.81      257.45     20.10 o 
  -2  -5   7       52.01       42.50      2.78 o 
  -1  -5   7       58.58       56.39      2.74 o 
   0  -5   7        4.06        5.28      2.46 o 
   1  -5   7        0.09        0.48      1.62 o 
   2  -5   7       20.64       19.97      3.63 o 
   3  -5   7       11.05       18.39      3.97 o 
   4  -5   7        2.65        6.67      4.95 o 
  -7  -4   7        4.05        5.14      4.57 o 
  -6  -4   7       16.90       19.81      5.71 o 
  -5  -4   7        9.35        0.00      3.05 o 
  -4  -4   7        0.43        2.29      2.48 o 
  -3  -4   7       94.67       87.06      4.89 o 
  -2  -4   7      268.84      258.43     16.49 o 
  -1  -4   7        1.12        0.64      0.80 o 
   0  -4   7        4.22        7.29      1.42 o 
   1  -4   7      166.25      175.27      8.23 o 
   2  -4   7        2.24        0.19      1.32 o 
   3  -4   7        6.36        8.95      2.83 o 
   4  -4   7        2.09        4.76      5.33 o 
   5  -4   7        0.07       -1.29      2.68 o 
  -8  -3   7        2.79        3.62      6.48 o 
  -7  -3   7        6.28        4.95      3.81 o 
  -6  -3   7        9.74       18.86      8.38 o 
  -5  -3   7      146.58      176.05      8.48 o 
  -4  -3   7       12.04       10.18      2.49 o 
  -3  -3   7       13.97       10.37      0.87 o 
  -2  -3   7        5.90        7.17      1.72 o 
  -1  -3   7       46.75       46.05      2.97 o 
   0  -3   7       46.81       42.12      1.74 o 
   1  -3   7       42.24       43.17      3.83 o 
   2  -3   7      119.27      120.82      6.80 o 
   3  -3   7       35.97       36.30      8.86 o 
   4  -3   7       23.67       31.71      7.81 o 
   5  -3   7        7.14       10.19      3.50 o 
   6  -3   7        3.67        5.79      4.44 o 
  -8  -2   7        1.64        1.52      3.43 o 
  -7  -2   7       17.45       21.71      8.57 o 
  -6  -2   7       41.47       45.17      5.39 o 
  -5  -2   7        6.06        6.85      2.49 o 
  -4  -2   7      116.54      124.53      4.77 o 
  -3  -2   7       49.28       46.32      1.55 o 
  -2  -2   7       35.54       36.97      3.46 o 
  -1  -2   7      248.38      237.92      6.92 o 
   0  -2   7      408.49      367.12     29.14 o 
   1  -2   7      107.17      114.56      4.67 o 
   2  -2   7       57.04       58.85      2.36 o 
   3  -2   7       78.86       84.90      4.85 o 
   4  -2   7       11.29       13.69      2.95 o 
   5  -2   7       22.72       22.39      4.67 o 
   6  -2   7        0.01        1.52      2.42 o 
  -8  -1   7       11.70       14.86      5.33 o 
  -7  -1   7        0.34        1.93      2.45 o 
  -6  -1   7       15.75       19.85      2.18 o 
  -5  -1   7      127.27      139.27      3.14 o 
  -4  -1   7      245.68      260.51      6.50 o 
  -3  -1   7      408.79      455.57      7.86 o 
  -2  -1   7      297.19      284.55      6.62 o 
  -1  -1   7      135.22       93.29      4.10 o 
   0  -1   7      210.73      200.09     14.84 o 
   1  -1   7       56.17       56.39      3.20 o 
   2  -1   7      124.61      138.11      4.72 o 
   3  -1   7      105.70      106.65      2.81 o 
   4  -1   7       57.56       60.50      5.43 o 
   5  -1   7       14.54       15.61      7.90 o 
   6  -1   7        0.19       -0.20      2.76 o 
   7  -1   7        0.38        0.18      2.19 o 
  -7   0   7        2.97        2.69      2.45 o 
  -6   0   7        0.34       -0.23      0.69 o 
  -5   0   7      327.36      348.63     12.01 o 
  -4   0   7      398.46      448.59     14.60 o 
  -3   0   7        8.54       13.44      1.42 o 
  -2   0   7       45.47       42.30      1.62 o 
  -1   0   7     1148.93     1033.73     18.90 o 
   0   0   7       17.01       13.61      1.35 o 
   1   0   7      363.42      443.75     11.25 o 
   2   0   7        2.29        3.81      1.35 o 
   3   0   7      175.16      175.43     11.81 o 
   4   0   7       45.65       45.90      5.14 o 
   5   0   7       33.11       29.12      6.29 o 
   6   0   7        0.74        1.90      1.39 o 
   7   0   7        0.03        0.85      2.48 o 
  -7   1   7        8.18        3.03      2.47 o 
  -6   1   7        7.53        6.17      1.70 o 
  -5   1   7      134.83      143.97      7.23 o 
  -4   1   7      143.10      137.69      4.66 o 
  -3   1   7       46.44       48.18      2.11 o 
  -2   1   7       10.17        8.84      1.32 o 
  -1   1   7     2567.10     2441.49     95.49 o 
   0   1   7      715.09      670.33     15.65 o 
   1   1   7      284.33      298.99      7.54 o 
   2   1   7       76.86       63.07      3.59 o 
   3   1   7        7.37        4.76      1.90 o 
   4   1   7      171.72      189.33     13.33 o 
   5   1   7       49.84       59.81      6.10 o 
   6   1   7        0.53        1.04      1.17 o 
   7   1   7        0.17       -0.22      0.83 o 
  -7   2   7        2.72        3.24      2.09 o 
  -6   2   7       23.81       18.91      2.86 o 
  -5   2   7      364.43      405.15     30.30 o 
  -4   2   7        0.52        2.65      1.93 o 
  -3   2   7      205.57      211.53      5.85 o 
  -2   2   7      213.62      243.49      5.93 o 
  -1   2   7      332.51      302.59      7.74 o 
   0   2   7     1625.44     1504.41     34.74 o 
   1   2   7       23.62       31.74      3.61 o 
   2   2   7        9.33        8.98      2.11 o 
   3   2   7      143.88      152.93      6.18 o 
   4   2   7      312.80      304.21     10.39 o 
   5   2   7       13.58       15.24      3.81 o 
   6   2   7        6.03        3.43      4.76 o 
   7   2   7        0.90       -0.48      1.04 o 
   8   2   7        9.54       10.48      3.20 o 
  -7   3   7        0.63        0.41      1.71 o 
  -6   3   7        8.65        5.10      2.38 o 
  -5   3   7      131.79      144.47      8.87 o 
  -4   3   7       42.31       40.25      3.41 o 
  -3   3   7      306.14      332.72     10.45 o 
  -2   3   7      542.17      569.75     17.42 o 
  -1   3   7     3002.58     3342.54    112.09 o 
   0   3   7      397.70      313.00      9.50 o 
   1   3   7       79.57       63.20      4.01 o 
   2   3   7      498.14      490.17     12.52 o 
   3   3   7      190.41      189.40      8.55 o 
   4   3   7      144.84      132.47      5.31 o 
   5   3   7        0.57        2.99      2.01 o 
   6   3   7        0.95        2.48      2.67 o 
   7   3   7       11.23        8.14      2.95 o 
   8   3   7        5.27        7.93      3.30 o 
  -6   4   7        4.42        1.45      1.85 o 
  -5   4   7       63.65       62.03      4.59 o 
  -4   4   7      578.45      621.14     18.73 o 
  -3   4   7        0.81        1.31      1.22 o 
  -2   4   7       48.76       54.75      6.38 o 
  -1   4   7      542.73      555.95     14.41 o 
   0   4   7      338.39      326.18     12.19 o 
   1   4   7       51.57       78.48      5.79 o 
   2   4   7      471.07      490.32     14.09 o 
   3   4   7      851.64      934.45     25.97 o 
   4   4   7        2.98        1.78      1.67 o 
   5   4   7       12.95       10.45      3.47 o 
   6   4   7        3.25        3.24      2.67 o 
   7   4   7       14.72       10.12      2.60 o 
   8   4   7        6.17        4.00      2.10 o 
  -6   5   7       97.46       81.16      7.94 o 
  -5   5   7       62.28       55.32      4.34 o 
  -4   5   7       12.45       13.63      2.88 o 
  -3   5   7      200.44      188.77      7.61 o 
  -2   5   7      119.65      114.55      7.43 o 
  -1   5   7      347.55      334.64     10.87 o 
   0   5   7      183.28      167.79      9.46 o 
   1   5   7      198.27      207.05     10.24 o 
   2   5   7        0.88        0.42      1.58 o 
   3   5   7      278.27      282.38      9.62 o 
   4   5   7       36.43       41.64      5.05 o 
   5   5   7        4.41        4.90      3.43 o 
   6   5   7        7.34        5.36      2.01 o 
   7   5   7        0.47       -0.76      3.81 o 
   8   5   7        0.61        4.95      5.52 o 
  -5   6   7       52.10       43.49      3.79 o 
  -4   6   7        3.68        0.52      1.92 o 
  -3   6   7        4.03        3.47      2.33 o 
  -2   6   7      563.05      584.56     18.70 o 
  -1   6   7       42.92       40.10      5.39 o 
   0   6   7       10.17       11.36      2.79 o 
   1   6   7        2.98        4.03      3.28 o 
   2   6   7        8.54        7.28      2.60 o 
   3   6   7      134.80      141.35      8.95 o 
   4   6   7      105.94      110.58      5.37 o 
   5   6   7       37.00       40.68      4.21 o 
   6   6   7        9.78        7.58      5.05 o 
   7   6   7        1.35        0.00      1.71 o 
   8   6   7        0.33        0.57      3.43 o 
  -4   7   7       15.37       10.34      4.39 o 
  -3   7   7       35.03       32.98      9.06 o 
  -2   7   7       26.11       28.77      4.47 o 
  -1   7   7      196.95      192.63     12.71 o 
   0   7   7        2.79        1.84      2.52 o 
   1   7   7       16.77       16.09      3.01 o 
   2   7   7      389.39      415.04     14.71 o 
   3   7   7       22.34       20.39      4.71 o 
   4   7   7       90.02       97.77      7.62 o 
   5   7   7        0.40       -1.10      2.22 o 
   6   7   7       19.28        5.24      6.00 o 
   7   7   7        7.98        0.54      1.62 o 
  -3   8   7       15.17       10.86      3.59 o 
  -2   8   7       16.26       15.67      4.39 o 
  -1   8   7        9.02        8.15      5.49 o 
   0   8   7      376.44      398.14     31.71 o 
   1   8   7      107.82      105.54      7.65 o 
   2   8   7       32.34       28.15      4.51 o 
   3   8   7        4.71        6.74      2.35 o 
   4   8   7       13.65        9.57      2.85 o 
   5   8   7       39.38       37.56      5.11 o 
   6   8   7       24.83       11.20      7.81 o 
   7   8   7        4.49        0.79      2.08 o 
  -2   9   7        0.47       -3.25      4.21 o 
  -1   9   7        7.18        3.46      3.89 o 
   0   9   7       70.40       83.09     10.34 o 
   1   9   7       67.42       78.02      9.41 o 
   2   9   7        3.65        5.87      2.74 o 
   3   9   7        0.28       -0.43      1.93 o 
   4   9   7       21.00       26.38      3.82 o 
   5   9   7       14.47       12.61      3.79 o 
   6   9   7        8.17        2.08      2.10 o 
   0  10   7        4.76        2.01      3.66 o 
   1  10   7       40.49       56.45      7.00 o 
   2  10   7        1.29        1.29      2.28 o 
   3  10   7       17.90       18.17      5.65 o 
   4  10   7        0.59        0.17      1.19 o 
  -5  -7   8        0.35        0.57      4.38 o 
  -4  -7   8        0.10        0.57      3.81 o 
  -3  -7   8        2.03        0.00      1.52 o 
  -2  -7   8        6.12        3.79      2.15 o 
  -1  -7   8        0.32        1.13      1.79 o 
   0  -7   8        1.87       -0.31      1.54 o 
   1  -7   8        1.02        0.57      2.28 o 
  -6  -6   8        5.47        0.00      2.48 o 
  -5  -6   8        1.17        0.00      3.05 o 
  -4  -6   8        0.88       -0.19      3.43 o 
  -3  -6   8       40.06       37.75      8.00 o 
  -2  -6   8       36.82       30.97      3.61 o 
  -1  -6   8        7.43        5.48      1.60 o 
   0  -6   8        3.66        1.74      1.23 o 
   1  -6   8        7.99        0.86      2.96 o 
   2  -6   8        3.62       -0.19      2.69 o 
  -7  -5   8        0.11       -0.19      4.76 o 
  -6  -5   8        2.37        0.00      2.48 o 
  -5  -5   8       31.94       47.05      7.05 o 
  -4  -5   8        0.48        0.00      1.71 o 
  -3  -5   8       30.30       27.29      5.35 o 
  -2  -5   8       64.81       63.34      7.20 o 
  -1  -5   8       10.56        8.36      2.14 o 
   0  -5   8       13.57       13.56      2.30 o 
   1  -5   8       19.05       28.13      4.67 o 
   2  -5   8       26.47       32.52      6.60 o 
   3  -5   8        1.87        2.15      2.62 o 
   4  -5   8        0.19        2.10      2.96 o 
  -7  -4   8       11.64       20.19      6.29 o 
  -6  -4   8       28.89        0.00      4.00 o 
  -5  -4   8       16.40        0.19      2.29 o 
  -4  -4   8        0.69       -0.63      1.54 o 
  -3  -4   8       25.26       22.55      1.53 o 
  -2  -4   8       89.53       90.33      6.28 o 
  -1  -4   8      147.49      133.35      4.87 o 
   0  -4   8        8.05        6.41      2.18 o 
   1  -4   8       32.05       41.66      4.30 o 
   2  -4   8        2.85        3.81      2.86 o 
   3  -4   8        0.37       -0.81      2.11 o 
   4  -4   8        1.56        2.53      2.62 o 
   5  -4   8        0.06        2.57      3.69 o 
  -7  -3   8       22.01       31.05     10.48 o 
  -6  -3   8       75.05       85.44      6.72 o 
  -5  -3   8        4.17        1.61      2.30 o 
  -4  -3   8        2.10        0.44      1.41 o 
  -3  -3   8       40.45       41.43      3.35 o 
  -2  -3   8      223.36      235.91      6.76 o 
  -1  -3   8       34.60       33.17      2.38 o 
   0  -3   8        0.46        0.80      0.78 o 
   1  -3   8        8.72       13.56      1.14 o 
   2  -3   8      127.86      149.79      9.43 o 
   3  -3   8       10.00       12.07      3.37 o 
   4  -3   8        2.67        7.88      3.58 o 
   5  -3   8        0.73        1.50      3.90 o 
  -7  -2   8        2.94        1.59      2.35 o 
  -6  -2   8       79.54       84.85      6.33 o 
  -5  -2   8       28.62       19.93      2.23 o 
  -4  -2   8        3.61        2.44      0.66 o 
  -3  -2   8       30.71       31.32      1.62 o 
  -2  -2   8      293.48      266.96      5.04 o 
  -1  -2   8        1.10        1.03      0.92 o 
   0  -2   8       34.42       35.80      2.79 o 
   1  -2   8      229.74      254.63      7.65 o 
   2  -2   8      296.72      308.30     17.05 o 
   3  -2   8       11.96        9.61      2.49 o 
   4  -2   8        0.49        1.69      2.36 o 
   5  -2   8        0.14        1.19      2.50 o 
   6  -2   8        4.52        9.87      5.85 o 
  -7  -1   8        0.49        0.06      2.13 o 
  -6  -1   8       40.64       48.61      4.32 o 
  -5  -1   8      145.24      157.30      3.90 o 
  -4  -1   8       34.02       39.65      1.82 o 
  -3  -1   8       45.41       44.89      2.45 o 
  -2  -1   8      741.96      721.57     16.11 o 
  -1  -1   8      220.57      199.35      6.81 o 
   0  -1   8       31.59       28.59      1.87 o 
   1  -1   8       70.90       81.61      6.86 o 
   2  -1   8      196.76      201.35      6.48 o 
   3  -1   8      123.81      129.05      4.41 o 
   4  -1   8        0.08        0.40      0.67 o 
   5  -1   8       29.71       41.05      4.56 o 
   6  -1   8        3.93        3.17      3.28 o 
  -7   0   8        7.81        7.19      2.65 o 
  -6   0   8       58.99       68.37      4.58 o 
  -5   0   8       58.73       69.60      4.96 o 
  -4   0   8        1.66        2.44      1.13 o 
  -3   0   8      306.33      304.81      7.42 o 
  -2   0   8      693.73      662.96     25.79 o 
  -1   0   8     1036.89     1016.64     32.62 o 
   0   0   8       27.16       24.31      1.77 o 
   1   0   8      127.03      118.16     12.83 o 
   2   0   8      305.83      281.66      8.48 o 
   3   0   8       97.35       95.24      7.05 o 
   4   0   8        3.67        4.76      3.05 o 
   5   0   8        2.01        5.71      5.71 o 
   6   0   8        9.40        9.65      3.50 o 
   7   0   8        1.43        2.12      3.20 o 
  -7   1   8        6.83        6.19      2.31 o 
  -6   1   8       53.55       57.17      2.92 o 
  -5   1   8      108.69      123.22      6.42 o 
  -4   1   8       31.95       31.56      2.05 o 
  -3   1   8      172.60      157.33      8.89 o 
  -2   1   8     1038.59      973.61     22.83 o 
  -1   1   8      763.11      734.80     32.18 o 
   0   1   8       11.04        9.31      2.49 o 
   1   1   8        3.03        4.74      1.73 o 
   2   1   8      183.89      167.21      7.74 o 
   3   1   8       23.04       23.93      4.11 o 
   4   1   8        6.84        7.05      3.24 o 
   5   1   8        2.95        4.76      3.24 o 
   6   1   8       39.18       40.30     10.95 o 
   7   1   8        6.56        0.99      2.42 o 
  -7   2   8       15.04       13.22      2.24 o 
  -6   2   8       46.27       55.14      3.60 o 
  -5   2   8       51.76       58.47      3.24 o 
  -4   2   8        0.20        0.12      1.00 o 
  -3   2   8      160.65      166.58      5.84 o 
  -2   2   8      646.34      616.04     29.80 o 
  -1   2   8      227.23      187.11      6.45 o 
   0   2   8       41.98       40.70      2.68 o 
   1   2   8       10.59       11.33      2.18 o 
   2   2   8      756.13      716.96     19.31 o 
   3   2   8      114.43      105.06      6.78 o 
   4   2   8       13.63       12.53      3.82 o 
   5   2   8        5.95        7.24      3.43 o 
   6   2   8       27.79       36.00      5.90 o 
   7   2   8        9.00        3.36      2.44 o 
  -7   3   8        2.30        3.74      3.71 o 
  -6   3   8       29.99       29.22      3.93 o 
  -5   3   8       77.06       77.46      5.00 o 
  -4   3   8       14.36       17.43      2.74 o 
  -3   3   8        6.21        3.61      1.79 o 
  -2   3   8      278.79      233.84     10.07 o 
  -1   3   8      600.51      555.76     15.70 o 
   0   3   8      165.18      165.79      5.77 o 
   1   3   8      120.68      108.57      4.57 o 
   2   3   8      850.05      751.09     20.81 o 
   3   3   8      156.17      173.13      8.78 o 
   4   3   8        0.13        0.37      1.52 o 
   5   3   8        0.40       -0.12      1.27 o 
   6   3   8        8.50       10.10      6.48 o 
   7   3   8       15.50       14.05      2.86 o 
   8   3   8        1.41        3.56      2.76 o 
  -6   4   8       95.73       90.85      5.93 o 
  -5   4   8      117.05      113.21      5.76 o 
  -4   4   8       63.93       67.82      3.96 o 
  -3   4   8        8.68        8.89      1.88 o 
  -2   4   8      365.00      370.69     12.72 o 
  -1   4   8      810.40      773.60     20.40 o 
   0   4   8       12.36        7.58      2.54 o 
   1   4   8       45.25       46.94      4.19 o 
   2   4   8      501.97      447.38     13.81 o 
   3   4   8      736.73      731.59     22.14 o 
   4   4   8        3.00        2.18      1.86 o 
   5   4   8       33.35       30.53      5.07 o 
   6   4   8       10.56       12.38      4.00 o 
   7   4   8        4.20        4.95      3.62 o 
   8   4   8        0.35       -1.71      3.24 o 
  -5   5   8      127.81      118.92      6.51 o 
  -4   5   8        0.66        2.34      2.49 o 
  -3   5   8       45.33       45.03      4.34 o 
  -2   5   8      264.81      260.26      9.94 o 
  -1   5   8     1147.66     1136.70     33.01 o 
   0   5   8        2.01        0.06      1.62 o 
   1   5   8      176.44      163.91      6.87 o 
   2   5   8      316.53      286.23     10.95 o 
   3   5   8      696.33      661.03     29.05 o 
   4   5   8        1.06        1.68      2.60 o 
   5   5   8       11.68       12.93      2.99 o 
   6   5   8       18.27       17.37      3.06 o 
   7   5   8        7.58        0.00      3.24 o 
  -5   6   8       13.52        5.90      3.17 o 
  -4   6   8      107.72       93.87      5.00 o 
  -3   6   8       15.35       12.80      2.51 o 
  -2   6   8       85.18       80.46      7.23 o 
  -1   6   8      289.22      279.36     12.23 o 
   0   6   8        4.99        2.36      2.01 o 
   1   6   8       38.26       33.29      4.26 o 
   2   6   8       10.66       11.72      2.62 o 
   3   6   8      292.55      315.41     10.97 o 
   4   6   8       32.60       41.90      4.43 o 
   5   6   8        9.49        7.64      2.84 o 
   6   6   8       30.89       31.39      3.61 o 
   7   6   8       18.40        6.09      7.62 o 
  -4   7   8        0.13        0.97      1.57 o 
  -3   7   8        3.33        3.78      2.39 o 
  -2   7   8       46.45       46.02      5.31 o 
  -1   7   8      129.31      119.58      8.07 o 
   0   7   8      206.96      214.30     13.15 o 
   1   7   8        8.50        9.14      2.68 o 
   2   7   8      175.09      162.76      8.77 o 
   3   7   8       11.98       16.34      2.95 o 
   4   7   8       34.14       36.16      4.40 o 
   5   7   8        3.35        2.60      2.18 o 
   6   7   8       13.07       10.01      2.56 o 
   7   7   8        6.45        0.66      2.35 o 
  -3   8   8        1.94        0.62      1.73 o 
  -2   8   8       90.67       87.65      7.59 o 
  -1   8   8      292.80      311.43     19.14 o 
   0   8   8       13.62       10.45      3.30 o 
   1   8   8        0.35       -1.28      2.47 o 
   2   8   8       63.29       64.67      6.16 o 
   3   8   8      144.44      160.86     11.04 o 
   4   8   8        1.42        3.62      3.22 o 
   5   8   8        0.13        1.71      1.98 o 
   6   8   8       10.46        5.13      4.29 o 
   7   8   8        4.11        0.00      2.67 o 
  -2   9   8        8.81        8.18      4.21 o 
  -1   9   8       32.80       39.37      6.64 o 
   0   9   8       36.78       47.20      5.49 o 
   1   9   8        0.56        1.95      2.33 o 
   2   9   8       86.99      112.76      8.84 o 
   3   9   8      146.97      174.32      8.82 o 
   4   9   8        0.56        0.70      2.01 o 
   5   9   8        2.63        2.67      2.29 o 
   6   9   8        0.79       -0.20      1.14 o 
   0  10   8        9.62       11.18      4.91 o 
   1  10   8       13.42       11.57      3.93 o 
   2  10   8        0.73        2.98      4.44 o 
   3  10   8       20.73       26.01      5.04 o 
   4  10   8        5.07        5.38      3.01 o 
  -4  -7   9        6.25        0.19      3.62 o 
  -3  -7   9        2.07        0.38      2.10 o 
  -2  -7   9        2.29        0.01      0.93 o 
  -1  -7   9        0.09        2.08      1.80 o 
   0  -7   9        1.45        0.66      1.68 o 
  -5  -6   9        2.40        0.19      3.81 o 
  -4  -6   9       10.11        1.14      4.19 o 
  -3  -6   9        7.78        1.87      1.16 o 
  -2  -6   9        1.11        1.20      1.57 o 
  -1  -6   9        7.71        3.62      1.79 o 
   0  -6   9        5.87        2.62      3.14 o 
   1  -6   9        4.27        4.11      4.03 o 
   2  -6   9        0.04        0.76      4.95 o 
  -6  -5   9        2.02        0.00      3.81 o 
  -5  -5   9        0.04        0.00      3.05 o 
  -4  -5   9        5.37        0.00      2.67 o 
  -3  -5   9       18.98       22.38      5.24 o 
  -2  -5   9        6.14        1.27      1.16 o 
  -1  -5   9       14.86       10.75      2.02 o 
   0  -5   9       56.75       67.26      6.86 o 
   1  -5   9       17.74       13.22      9.33 o 
   2  -5   9        0.05       -1.36      2.45 o 
   3  -5   9        1.08        2.89      4.51 o 
  -7  -4   9        9.53       16.00      9.52 o 
  -6  -4   9        8.74        0.00      2.29 o 
  -5  -4   9        6.56       -0.19      2.10 o 
  -4  -4   9       12.94        5.26      5.52 o 
  -3  -4   9       98.02       97.52      5.03 o 
  -2  -4   9       37.26       35.66      2.64 o 
  -1  -4   9        6.64        6.97      1.10 o 
   0  -4   9       36.54       40.59      3.36 o 
   1  -4   9       36.16       40.19      4.55 o 
   2  -4   9        5.98        6.38      2.95 o 
   3  -4   9        0.26       -0.42      3.03 o 
   4  -4   9        5.57        7.36      3.57 o 
  -7  -3   9        4.96       13.71      5.52 o 
  -6  -3   9       32.88       38.98      6.38 o 
  -5  -3   9       21.58       12.80     10.00 o 
  -4  -3   9       55.21       41.57      6.90 o 
  -3  -3   9       16.95       17.12      1.58 o 
  -2  -3   9       14.37       15.05      1.59 o 
  -1  -3   9        8.17       10.53      1.60 o 
   0  -3   9       36.77       42.06      2.64 o 
   1  -3   9       72.75       78.06      6.90 o 
   2  -3   9       25.13       25.41      3.81 o 
   3  -3   9        0.66       -1.14      1.89 o 
   4  -3   9        2.33        3.47      2.68 o 
   5  -3   9        2.50        0.77      3.03 o 
  -7  -2   9       10.00       11.92      4.47 o 
  -6  -2   9        7.20        7.42      3.09 o 
  -5  -2   9        0.90        0.49      0.58 o 
  -4  -2   9       29.76       28.91      1.21 o 
  -3  -2   9      105.20      102.07      3.21 o 
  -2  -2   9       71.35       68.62      2.21 o 
  -1  -2   9       12.21       11.60      2.13 o 
   0  -2   9       25.71       27.74      2.24 o 
   1  -2   9       79.66       85.56      3.40 o 
   2  -2   9       18.35       17.89      1.98 o 
   3  -2   9        0.90       -0.04      0.62 o 
   4  -2   9        7.98       10.99      4.96 o 
   5  -2   9        8.25       10.03      4.14 o 
   6  -2   9        0.31        0.50      2.28 o 
  -7  -1   9       10.52        8.19      3.23 o 
  -6  -1   9        2.85        2.21      0.85 o 
  -5  -1   9        0.37        0.25      0.90 o 
  -4  -1   9       56.83       63.31      2.23 o 
  -3  -1   9      484.25      472.05     10.36 o 
  -2  -1   9      132.34      144.80      4.57 o 
  -1  -1   9        3.06        3.36      1.15 o 
   0  -1   9       50.27       48.10      3.41 o 
   1  -1   9      435.97      470.47     11.90 o 
   2  -1   9       65.11       72.36      4.57 o 
   3  -1   9       12.95       14.10      1.99 o 
   4  -1   9        9.43       12.59      1.52 o 
   5  -1   9       26.48       37.40      5.05 o 
   6  -1   9        1.94        2.86      3.03 o 
  -7   0   9       24.21       22.86      9.52 o 
  -6   0   9        4.50        6.12      1.31 o 
  -5   0   9        0.23        0.85      0.77 o 
  -4   0   9       24.18       31.57      2.08 o 
  -3   0   9      532.64      529.81     11.54 o 
  -2   0   9      371.71      352.79      7.98 o 
  -1   0   9      132.77      129.92      4.80 o 
   0   0   9      163.13      170.36      6.35 o 
   1   0   9      587.11      591.91     14.08 o 
   2   0   9      133.39      140.28      6.83 o 
   3   0   9        9.03        8.19      5.52 o 
   4   0   9        0.23       -0.95      2.48 o 
   5   0   9       41.83       67.62      8.38 o 
   6   0   9        7.64        7.99      3.06 o 
   7   0   9        0.19       -1.47      3.03 o 
  -7   1   9       35.33       36.29      2.98 o 
  -6   1   9       14.29       16.94      2.19 o 
  -5   1   9        2.19        3.62      1.56 o 
  -4   1   9       19.21       20.45      2.64 o 
  -3   1   9      807.63      784.90     25.33 o 
  -2   1   9      397.98      381.50      9.56 o 
  -1   1   9        2.89        4.46      1.20 o 
   0   1   9      106.46       96.11      4.64 o 
   1   1   9      323.05      303.66      9.82 o 
   2   1   9       94.04       92.24      5.71 o 
   3   1   9       54.07       56.49      4.69 o 
   4   1   9       21.28       20.19      7.43 o 
   5   1   9       25.08       37.71      6.29 o 
   6   1   9       21.24       19.72      2.67 o 
   7   1   9        0.35        0.14      1.65 o 
  -7   2   9       15.14       14.88      2.71 o 
  -6   2   9       37.24       41.78      4.91 o 
  -5   2   9        3.09        4.36      2.05 o 
  -4   2   9       37.14       35.73      2.47 o 
  -3   2   9       65.67       60.51      3.81 o 
  -2   2   9      269.38      245.70      9.47 o 
  -1   2   9      435.78      388.50     10.46 o 
   0   2   9       63.84       54.54      3.80 o 
   1   2   9     1334.19     1254.28     44.76 o 
   2   2   9      544.64      529.21     14.66 o 
   3   2   9       55.63       55.76      4.75 o 
   4   2   9        7.94        7.56      2.95 o 
   5   2   9       29.52       33.52      9.14 o 
   6   2   9       16.17        0.76      2.86 o 
   7   2   9        0.53       -0.25      1.24 o 
  -6   3   9       11.73       10.44      2.58 o 
  -5   3   9       18.15       16.93      3.16 o 
  -4   3   9       73.31       79.47      4.74 o 
  -3   3   9       47.44       40.55      3.58 o 
  -2   3   9      137.95      137.19      4.87 o 
  -1   3   9        1.17        2.48      1.62 o 
   0   3   9       18.72       19.03      3.01 o 
   1   3   9      583.07      520.23     15.36 o 
   2   3   9      581.03      544.34     15.41 o 
   3   3   9       26.05       22.52      3.33 o 
   4   3   9        0.60       -0.43      1.69 o 
   5   3   9       80.21       90.37      5.83 o 
   6   3   9       28.97       32.38      9.52 o 
   7   3   9        2.21        4.38      6.29 o 
  -6   4   9        5.84        1.77      2.02 o 
  -5   4   9        9.99        8.43      2.57 o 
  -4   4   9      128.03      121.26      5.81 o 
  -3   4   9      299.35      304.06      9.16 o 
  -2   4   9       15.80       15.94      3.56 o 
  -1   4   9       46.03       42.10      4.61 o 
   0   4   9        5.35        2.57      2.89 o 
   1   4   9      586.10      522.53     16.12 o 
   2   4   9      198.65      188.25      7.39 o 
   3   4   9      260.02      259.64     10.71 o 
   4   4   9        3.97        2.15      2.87 o 
   5   4   9      105.44      113.38      9.25 o 
   6   4   9        1.99        3.36      2.28 o 
   7   4   9        0.03        4.38      3.81 o 
  -5   5   9       19.00       10.37      5.10 o 
  -4   5   9       44.43       41.75      4.05 o 
  -3   5   9      327.10      317.86     11.19 o 
  -2   5   9      223.83      218.10      9.16 o 
  -1   5   9       45.37       39.11      4.15 o 
   0   5   9       93.06       84.59      6.51 o 
   1   5   9      406.99      364.21     13.10 o 
   2   5   9       93.90       81.79      5.04 o 
   3   5   9        0.15       -0.08      1.52 o 
   4   5   9       10.31        7.79      2.84 o 
   5   5   9       48.15       56.16      5.42 o 
   6   5   9       22.12       30.01      3.93 o 
   7   5   9        0.10       -0.19      3.62 o 
  -5   6   9       28.18       18.20      6.40 o 
  -4   6   9        3.81        4.98      2.59 o 
  -3   6   9       52.27       56.75      4.09 o 
  -2   6   9      180.56      176.78      9.48 o 
  -1   6   9      150.17      139.00      8.33 o 
   0   6   9        1.03       -0.19      1.69 o 
   1   6   9       24.52       26.79      3.70 o 
   2   6   9      119.43      123.33      6.33 o 
   3   6   9        2.36        0.80      1.84 o 
   4   6   9        9.11        7.60      2.99 o 
   5   6   9       36.38       49.00      5.02 o 
   6   6   9       56.40       71.55      5.50 o 
   7   6   9        0.24        0.23      1.84 o 
  -4   7   9       13.93       10.96      3.30 o 
  -3   7   9        3.19        3.02      2.11 o 
  -2   7   9       87.69       83.06      7.56 o 
  -1   7   9       88.03       85.04      7.91 o 
   0   7   9       68.40       71.93      5.53 o 
   1   7   9        0.37       -0.12      1.69 o 
   2   7   9      169.93      175.35      9.27 o 
   3   7   9       28.34       29.16      3.76 o 
   4   7   9        0.34        1.64      1.81 o 
   5   7   9        0.63        4.03      2.47 o 
   6   7   9       22.08       13.54     10.19 o 
   7   7   9        6.11        3.40      4.29 o 
  -3   8   9        9.21        6.59      2.72 o 
  -2   8   9        6.48        6.57      4.07 o 
  -1   8   9       36.92       28.88      6.13 o 
   0   8   9       71.96       73.28      7.71 o 
   1   8   9       28.02       27.33      4.15 o 
   2   8   9       72.93       74.42      6.86 o 
   3   8   9       43.88       51.25      4.91 o 
   4   8   9        1.42        0.29      1.48 o 
   5   8   9        2.88        3.50      2.54 o 
   6   8   9        7.61        2.44      3.14 o 
  -1   9   9       50.96       51.86      8.05 o 
   0   9   9        3.00        1.62      3.34 o 
   1   9   9       60.22       60.40      7.61 o 
   2   9   9       37.23       44.77      9.14 o 
   3   9   9       86.98       93.71      9.90 o 
   4   9   9        1.70        1.70      2.35 o 
   5   9   9        2.73        1.75      1.87 o 
   1  10   9        2.04        1.83      2.79 o 
   2  10   9       52.36       64.62      6.73 o 
   3  10   9       32.95       36.38      5.25 o 
   4  10   9        0.96       -1.08      2.46 o 
  -5  -6  10        1.56        0.00      2.10 o 
  -4  -6  10        1.35       -0.38      2.29 o 
  -3  -6  10        0.97        0.00      2.67 o 
  -2  -6  10        0.04       -0.14      0.93 o 
  -1  -6  10       12.72        6.13      4.00 o 
   0  -6  10        3.91        4.26      2.76 o 
   1  -6  10        0.10        3.68      3.24 o 
  -6  -5  10        0.16        0.00      3.43 o 
  -5  -5  10        4.06        0.19      2.29 o 
  -4  -5  10        3.27        0.00      3.05 o 
  -3  -5  10        1.19        0.48      0.80 o 
  -2  -5  10        0.88       -0.48      1.05 o 
  -1  -5  10       23.94       20.23      3.63 o 
   0  -5  10       28.97       36.92      9.62 o 
   1  -5  10        1.60       -0.22      2.11 o 
   2  -5  10        0.02       -1.52      2.29 o 
   3  -5  10        7.72       15.06      5.25 o 
  -6  -4  10        4.05        0.00      2.67 o 
  -5  -4  10       16.43        8.69      7.43 o 
  -4  -4  10       44.92       54.10      8.86 o 
  -3  -4  10        8.86        3.20      2.66 o 
  -2  -4  10        1.63        0.48      0.72 o 
  -1  -4  10       23.57       24.24      2.88 o 
   0  -4  10       75.25       79.97      5.04 o 
   1  -4  10        4.97        2.93      2.29 o 
   2  -4  10        0.30        2.47      4.67 o 
   3  -4  10        2.91        9.73      4.24 o 
   4  -4  10        9.32       13.85      5.27 o 
  -7  -3  10        1.82       -4.38      7.24 o 
  -6  -3  10       11.29        5.19      5.52 o 
  -5  -3  10       35.76       43.98      5.15 o 
  -4  -3  10       61.83       50.75      9.99 o 
  -3  -3  10       19.12        9.94      3.85 o 
  -2  -3  10        2.61        3.13      1.45 o 
  -1  -3  10        3.65        6.17      1.93 o 
   0  -3  10       98.91       99.21      6.20 o 
   1  -3  10       18.73       15.90      4.87 o 
   2  -3  10        0.66       -1.19      1.90 o 
   3  -3  10        5.23        8.95      2.95 o 
   4  -3  10       10.96       23.06      5.42 o 
  -7  -2  10        0.98        1.77      2.76 o 
  -6  -2  10        2.14        4.08      2.89 o 
  -5  -2  10       51.10       48.86      7.38 o 
  -4  -2  10      125.30      125.13      3.74 o 
  -3  -2  10        2.30        0.90      0.78 o 
  -2  -2  10        8.94       10.92      1.87 o 
  -1  -2  10       38.88       44.92      4.51 o 
   0  -2  10       30.90       37.20      3.03 o 
   1  -2  10       15.59       13.42      1.96 o 
   2  -2  10        9.17        6.50      1.79 o 
   3  -2  10        7.17        8.59      1.98 o 
   4  -2  10       19.90       30.67      4.42 o 
   5  -2  10        5.74        7.96      3.47 o 
  -7  -1  10        4.61        3.43      4.38 o 
  -6  -1  10        2.96        0.13      1.68 o 
  -5  -1  10       51.21       56.16      4.95 o 
  -4  -1  10       53.81       56.64      2.77 o 
  -3  -1  10       12.36       14.39      1.64 o 
  -2  -1  10       11.46        9.91      1.53 o 
  -1  -1  10      233.99      250.76     11.29 o 
   0  -1  10      123.64      124.17      4.27 o 
   1  -1  10        3.19        4.09      1.59 o 
   2  -1  10        4.59        4.00      1.36 o 
   3  -1  10       26.69       39.57      2.30 o 
   4  -1  10       58.05       67.19     12.67 o 
   5  -1  10       16.35       17.15      4.12 o 
   6  -1  10        1.56        0.20      1.92 o 
  -7   0  10        9.69        3.24      6.86 o 
  -6   0  10        0.43        1.62      1.33 o 
  -5   0  10        0.38        0.11      1.02 o 
  -4   0  10       96.46      108.63      4.59 o 
  -3   0  10      177.20      199.88      6.49 o 
  -2   0  10       27.63       32.35      2.30 o 
  -1   0  10      431.24      405.48      9.74 o 
   0   0  10      460.36      521.25     31.23 o 
   1   0  10      119.31      128.41      8.76 o 
   2   0  10       14.26       19.30      1.94 o 
   3   0  10       24.12       38.86      5.90 o 
   4   0  10       50.15       66.29      8.19 o 
   5   0  10        6.57        7.24      7.43 o 
   6   0  10        0.03        2.48      3.07 o 
  -7   1  10        3.71        4.84      2.16 o 
  -6   1  10        5.43        4.29      1.62 o 
  -5   1  10      118.22      128.97      5.47 o 
  -4   1  10      116.02      114.83      4.53 o 
  -3   1  10      138.57      142.75      4.98 o 
  -2   1  10       41.95       39.08      3.82 o 
  -1   1  10        2.11        1.96      1.15 o 
   0   1  10     1137.98     1083.84     23.78 o 
   1   1  10      122.38      122.64      6.50 o 
   2   1  10        8.91        8.68      2.82 o 
   3   1  10        3.14        1.14      2.68 o 
   4   1  10       95.79      115.05      9.52 o 
   5   1  10        4.55        0.00      3.62 o 
   6   1  10        0.67       -1.90      5.90 o 
   7   1  10        0.24        0.25      2.21 o 
  -6   2  10       24.05       25.63      2.64 o 
  -5   2  10       67.14       73.39      4.54 o 
  -4   2  10      160.33      153.85      5.91 o 
  -3   2  10       15.32       15.57      2.01 o 
  -2   2  10        6.63        5.68      1.79 o 
  -1   2  10       80.92       69.06      3.35 o 
   0   2  10      554.56      517.44     17.38 o 
   1   2  10      545.57      532.52     19.15 o 
   2   2  10       58.44       55.74      4.23 o 
   3   2  10        5.32        7.32      2.41 o 
   4   2  10      221.15      243.20     11.35 o 
   5   2  10       12.94        0.38      2.67 o 
   6   2  10       12.48       -0.38      4.57 o 
   7   2  10        0.01        4.38      7.24 o 
  -6   3  10        0.68       -0.17      1.45 o 
  -5   3  10       22.65       18.57      2.90 o 
  -4   3  10      197.35      207.82      7.33 o 
  -3   3  10       79.89       76.74      3.80 o 
  -2   3  10        9.42        9.69      1.93 o 
  -1   3  10        3.43        4.11      2.30 o 
   0   3  10      108.71       88.35      5.44 o 
   1   3  10       96.83       85.26      7.23 o 
   2   3  10       19.11       22.16      3.98 o 
   3   3  10        1.04       -1.43      2.18 o 
   4   3  10      180.40      211.00      9.05 o 
   5   3  10      154.09      184.22      9.46 o 
   6   3  10       74.64       87.62     10.29 o 
   7   3  10        0.19       -0.95      3.43 o 
  -6   4  10        0.08        0.38      2.29 o 
  -5   4  10       18.08       15.01      3.49 o 
  -4   4  10      141.53      144.89      5.89 o 
  -3   4  10      203.49      202.28      6.85 o 
  -2   4  10       13.35        6.38      2.18 o 
  -1   4  10       51.36       41.43      4.04 o 
   0   4  10       30.62       25.75      3.36 o 
   1   4  10      627.46      554.55     16.16 o 
   2   4  10       48.60       54.20      4.34 o 
   3   4  10       73.12       72.92      7.81 o 
   4   4  10       25.30       22.15      5.37 o 
   5   4  10       94.18      111.63      8.19 o 
   6   4  10        0.98        2.18      2.67 o 
   7   4  10       14.90       10.48      5.33 o 
  -5   5  10       13.19       14.28      4.76 o 
  -4   5  10      101.63      102.29      6.65 o 
  -3   5  10      222.51      221.35      8.40 o 
  -2   5  10       37.10       31.60      4.03 o 
  -1   5  10      138.08      129.77      8.19 o 
   0   5  10      606.00      522.82     16.36 o 
   1   5  10      132.69      114.00      6.33 o 
   2   5  10       10.17        8.00      4.28 o 
   3   5  10        2.77        0.95      2.01 o 
   4   5  10       88.99       96.56      5.98 o 
   5   5  10       46.41       54.66      5.91 o 
   6   5  10       12.04        4.17      3.62 o 
   7   5  10        0.03        0.76      4.95 o 
  -4   6  10       88.53       93.25      8.01 o 
  -3   6  10      105.03       98.63      5.35 o 
  -2   6  10       15.73       12.65      4.16 o 
  -1   6  10        6.05        3.67      2.84 o 
   0   6  10      398.04      392.02     15.40 o 
   1   6  10      237.75      220.47      9.23 o 
   2   6  10       17.61       13.88      4.98 o 
   3   6  10       32.16       35.43      4.03 o 
   4   6  10      278.04      298.03     11.97 o 
   5   6  10       18.40       16.98      3.47 o 
   6   6  10        0.37        0.24      1.98 o 
   7   6  10        0.02       -0.18      1.54 o 
  -4   7  10        9.10        9.81      3.08 o 
  -3   7  10       31.10       30.58      4.67 o 
  -2   7  10       10.13       11.32      3.66 o 
  -1   7  10        0.54        0.92      2.22 o 
   0   7  10      201.39      198.49     11.21 o 
   1   7  10      222.37      206.64     12.48 o 
   2   7  10       18.00       15.53      4.15 o 
   3   7  10       80.24       81.52      5.85 o 
   4   7  10       27.14       30.25      3.90 o 
   5   7  10       83.64       96.56      6.40 o 
   6   7  10        6.73        3.98      3.33 o 
   7   7  10        0.05        0.02      1.41 o 
  -3   8  10        1.79        9.71      8.76 o 
  -2   8  10       18.93       13.35      4.30 o 
  -1   8  10        0.23        2.98      2.84 o 
   0   8  10       21.99       20.49      5.02 o 
   1   8  10      113.50      109.30      8.59 o 
   2   8  10       35.30       42.77      6.10 o 
   3   8  10        7.84        5.90      4.58 o 
   4   8  10        1.45        2.01      3.30 o 
   5   8  10       54.91       56.12      5.11 o 
   6   8  10        2.87        1.33      1.89 o 
  -1   9  10       23.96       21.02      5.08 o 
   0   9  10       26.83       36.72      6.25 o 
   1   9  10       98.47      109.75      9.46 o 
   2   9  10       44.33       52.05      7.12 o 
   3   9  10        8.40        9.10      3.30 o 
   4   9  10        5.16       10.31      3.01 o 
   5   9  10       18.86       10.76      9.43 o 
   1  10  10       24.65       23.05      6.86 o 
   2  10  10        0.28       -1.59      4.63 o 
   3  10  10        2.95        4.27      3.89 o 
  -4  -6  11        0.02        0.19      2.48 o 
  -3  -6  11       12.29        0.57      3.81 o 
  -2  -6  11        1.53        2.60      1.31 o 
  -1  -6  11        0.04        1.24      2.47 o 
   0  -6  11        0.82        4.72      3.43 o 
  -5  -5  11        0.03        0.00      2.29 o 
  -4  -5  11        0.20       -0.95      2.67 o 
  -3  -5  11        8.08        0.22      0.74 o 
  -2  -5  11        8.36        1.77      1.76 o 
  -1  -5  11        0.09        1.31      1.78 o 
   0  -5  11        2.45       -0.14      1.69 o 
   1  -5  11       20.12       17.27     14.38 o 
   2  -5  11        0.77        0.83      2.29 o 
  -6  -4  11       25.58        0.38      3.43 o 
  -5  -4  11        9.47        3.11      3.14 o 
  -4  -4  11        0.08        0.46      2.22 o 
  -3  -4  11       13.68        7.30      3.13 o 
  -2  -4  11       31.58       27.38      3.02 o 
  -1  -4  11        2.10        0.78      1.43 o 
   0  -4  11        2.64        3.14      1.38 o 
   1  -4  11       10.91        7.29      4.48 o 
   2  -4  11       20.03       22.50      5.04 o 
   3  -4  11        0.12        2.94      2.89 o 
  -6  -3  11       29.26       43.57      9.14 o 
  -5  -3  11       46.59       62.51      6.25 o 
  -4  -3  11        3.71        0.67      0.88 o 
  -3  -3  11        1.31        0.78      1.31 o 
  -2  -3  11      129.61      142.54      7.18 o 
  -1  -3  11       22.66       24.83      3.28 o 
   0  -3  11        2.31        3.49      2.36 o 
   1  -3  11        6.35        3.42      1.75 o 
   2  -3  11       18.11       18.90      2.14 o 
   3  -3  11        9.88       10.42      4.76 o 
   4  -3  11        0.01        0.06      3.28 o 
  -6  -2  11       21.80       28.99      5.18 o 
  -5  -2  11       22.32       31.63      4.77 o 
  -4  -2  11        8.01        7.08      2.23 o 
  -3  -2  11       28.98       34.12      2.25 o 
  -2  -2  11      104.70      100.19      5.80 o 
  -1  -2  11      122.73      118.66      6.34 o 
   0  -2  11       33.30       26.97      3.52 o 
   1  -2  11        1.93        1.10      1.60 o 
   2  -2  11       22.17       24.39      3.16 o 
   3  -2  11       20.14       25.14      5.52 o 
   4  -2  11        0.86        0.62      2.19 o 
   5  -2  11        0.14        0.01      2.06 o 
  -7  -1  11        6.10        9.14      5.71 o 
  -6  -1  11       31.91       38.67      8.00 o 
  -5  -1  11        4.72        5.53      1.14 o 
  -4  -1  11        0.73        1.10      1.16 o 
  -3  -1  11       15.31       15.08      2.34 o 
  -2  -1  11       83.34       92.51      4.41 o 
  -1  -1  11       87.17       86.64      5.17 o 
   0  -1  11        0.28        0.66      1.30 o 
   1  -1  11        0.74        0.52      1.41 o 
   2  -1  11       54.29       65.91      5.08 o 
   3  -1  11       75.42      101.06      5.71 o 
   4  -1  11        5.11        3.41      1.48 o 
   5  -1  11        0.01       -3.41      3.41 o 
  -6   0  11      157.66      166.26      9.48 o 
  -5   0  11       71.66       83.80      5.34 o 
  -4   0  11      151.90      150.74      7.07 o 
  -3   0  11       32.62       43.86      2.98 o 
  -2   0  11      164.71      172.67      5.50 o 
  -1   0  11      404.98      399.87      9.65 o 
   0   0  11       97.98      106.49      4.47 o 
   1   0  11        2.27        5.13      1.64 o 
   2   0  11       27.85       32.38      4.09 o 
   3   0  11       42.26       54.51      3.50 o 
   4   0  11        5.21        9.30      1.93 o 
   5   0  11        9.71        8.00      5.33 o 
   6   0  11       17.77       15.85      4.38 o 
  -6   1  11      157.78      162.95      7.71 o 
  -5   1  11      192.62      211.03      6.32 o 
  -4   1  11       85.06       84.58      3.63 o 
  -3   1  11      104.51      105.36      4.10 o 
  -2   1  11     1610.76     1698.15    112.61 o 
  -1   1  11      164.15      160.37     10.32 o 
   0   1  11       12.49       14.76      2.11 o 
   1   1  11       17.33       19.93      3.09 o 
   2   1  11      113.73      132.74      6.75 o 
   3   1  11      103.95      113.97      7.92 o 
   4   1  11       29.27        0.95      5.14 o 
   5   1  11        4.80       -0.76      3.24 o 
   6   1  11        0.02        0.57      3.43 o 
  -6   2  11       83.23       89.47      6.00 o 
  -5   2  11      106.01      113.74      6.98 o 
  -4   2  11        0.19        0.05      1.17 o 
  -3   2  11        5.07        6.64      1.94 o 
  -2   2  11      721.92      708.25     36.42 o 
  -1   2  11      755.76      770.94     51.02 o 
   0   2  11      435.01      397.69     13.67 o 
   1   2  11        1.19        1.11      1.74 o 
   2   2  11     1209.71     1218.75     38.59 o 
   3   2  11       30.64       39.45      4.28 o 
   4   2  11       10.60        9.24      4.88 o 
   5   2  11        3.50        0.76      3.24 o 
   6   2  11        1.32        1.90      3.81 o 
   7   2  11        8.80        0.76      3.81 o 
  -6   3  11       71.17       81.06      5.97 o 
  -5   3  11       84.20       86.87      5.27 o 
  -4   3  11       43.31       43.17      4.28 o 
  -3   3  11        1.88        1.27      1.56 o 
  -2   3  11      171.09      148.66      6.93 o 
  -1   3  11      274.61      238.42      8.80 o 
   0   3  11       80.48       68.62      5.67 o 
   1   3  11      143.50      135.17      7.47 o 
   2   3  11      383.08      400.18     13.92 o 
   3   3  11      666.46      710.31     25.44 o 
   4   3  11      251.47      260.63     11.28 o 
   5   3  11        6.61        2.66      3.16 o 
   6   3  11       65.10       82.29     10.67 o 
   7   3  11        3.20        4.00      4.76 o 
  -5   4  11       49.67       55.63      4.71 o 
  -4   4  11       59.68       58.83      4.50 o 
  -3   4  11       61.45       53.35      4.94 o 
  -2   4  11      126.93      110.24      6.21 o 
  -1   4  11      403.21      360.10     13.49 o 
   0   4  11        7.30        6.29      2.55 o 
   1   4  11        5.59        6.70      2.60 o 
   2   4  11       21.10       22.68      5.58 o 
   3   4  11      366.95      374.56     15.36 o 
   4   4  11       40.72       43.51      5.56 o 
   5   4  11       40.58       46.18      8.38 o 
   6   4  11       61.01       66.10      7.25 o 
   7   4  11       11.88        8.38      5.71 o 
  -5   5  11       34.68       35.87      4.36 o 
  -4   5  11       20.64       12.91      5.33 o 
  -3   5  11       22.20       20.95      3.48 o 
  -2   5  11     1000.59      898.90     50.29 o 
  -1   5  11      205.74      195.59      8.68 o 
   0   5  11       23.53       14.16      3.77 o 
   1   5  11       66.34       53.57      5.78 o 
   2   5  11       77.07       75.24      9.52 o 
   3   5  11       53.03       52.79      4.83 o 
   4   5  11       51.66       54.41      6.22 o 
   5   5  11        0.67        3.03      4.01 o 
   6   5  11        0.93        0.12      1.74 o 
   7   5  11       18.98        0.57      5.33 o 
  -4   6  11        0.77       -0.37      3.19 o 
  -3   6  11        0.86        0.44      2.46 o 
  -2   6  11      302.35      276.92     11.97 o 
  -1   6  11      345.18      322.92     12.66 o 
   0   6  11        5.08        2.08      2.22 o 
   1   6  11        4.14        5.91      4.38 o 
   2   6  11      783.99      702.10     22.49 o 
   3   6  11        0.86        2.92      2.33 o 
   4   6  11        3.72        4.68      5.14 o 
   5   6  11        5.54        0.70      2.01 o 
   6   6  11       17.06       -0.24      2.16 o 
   7   6  11        0.91        0.42      1.92 o 
  -3   7  11       14.96       14.98      4.13 o 
  -2   7  11       63.66       62.43     10.67 o 
  -1   7  11      134.06      122.79      9.42 o 
   0   7  11       77.70       63.92      6.89 o 
   1   7  11        1.93        1.73      2.22 o 
   2   7  11       94.80       93.70      7.84 o 
   3   7  11       90.78      107.88      8.28 o 
   4   7  11       49.04       32.95      9.90 o 
   5   7  11        2.88        1.61      2.50 o 
   6   7  11       33.10       36.83      4.84 o 
  -2   8  11        9.56       11.43      4.30 o 
  -1   8  11      101.33      111.76     12.48 o 
   0   8  11        9.06       10.74      4.67 o 
   1   8  11       13.96       11.48      4.29 o 
   2   8  11        7.52        8.23      4.15 o 
   3   8  11       76.50       92.86      7.00 o 
   4   8  11       20.65       28.29      4.76 o 
   5   8  11        0.16        0.27      2.62 o 
   6   8  11        2.05       -1.08      2.42 o 
  -1   9  11       52.69       66.30      9.11 o 
   0   9  11       69.90       80.12      9.34 o 
   1   9  11        2.77        6.39      4.47 o 
   2   9  11        9.17        7.78      4.44 o 
   3   9  11       85.97      106.25     11.70 o 
   4   9  11       15.77       12.12      3.47 o 
   5   9  11        3.94       -0.35      1.74 o 
  -4  -5  12        0.55       -0.19      2.48 o 
  -3  -5  12        0.68       -0.38      2.48 o 
  -2  -5  12        1.17        0.89      1.39 o 
  -1  -5  12        5.35        5.23      3.71 o 
   0  -5  12        0.57        0.47      1.97 o 
   1  -5  12        0.67        3.89      3.17 o 
  -5  -4  12        1.03        1.33      2.69 o 
  -4  -4  12        3.89        2.33      3.05 o 
  -3  -4  12       15.54        2.03      1.46 o 
  -2  -4  12        8.16        4.10      2.07 o 
  -1  -4  12        0.97        1.17      1.88 o 
   0  -4  12        7.02        6.61      2.23 o 
   1  -4  12        2.83        5.31      4.29 o 
   2  -4  12        7.39        4.57      3.70 o 
  -6  -3  12        0.17        0.82      3.20 o 
  -5  -3  12        3.04        0.86      2.42 o 
  -4  -3  12       65.16       62.53     12.38 o 
  -3  -3  12       63.61       66.03      5.44 o 
  -2  -3  12       27.51       33.23      5.12 o 
  -1  -3  12        0.17        0.69      2.19 o 
   0  -3  12        1.33        2.81      2.08 o 
   1  -3  12       42.68       49.51      4.49 o 
   2  -3  12        7.22        4.81      1.61 o 
   3  -3  12        0.47       -1.77      4.57 o 
  -6  -2  12        0.42        0.38      5.14 o 
  -5  -2  12        1.58        1.33      3.62 o 
  -4  -2  12       70.51       61.95      4.34 o 
  -3  -2  12      247.98      248.01     19.43 o 
  -2  -2  12        0.12        1.15      1.51 o 
  -1  -2  12        0.50        1.92      2.62 o 
   0  -2  12       22.34       26.02      3.61 o 
   1  -2  12       25.74       35.53      3.88 o 
   2  -2  12        6.74        6.81      3.52 o 
   3  -2  12        0.17        0.19      4.38 o 
   4  -2  12        0.01        2.43      3.25 o 
  -6  -1  12       19.66       20.57      7.24 o 
  -5  -1  12       13.03       15.01      2.77 o 
  -4  -1  12        1.63        0.92      1.12 o 
  -3  -1  12      200.78      220.07      6.93 o 
  -2  -1  12        1.47        2.87      1.60 o 
  -1  -1  12       13.16       11.23      2.20 o 
   0  -1  12       86.85       94.31      5.43 o 
   1  -1  12      158.23      197.45      7.73 o 
   2  -1  12       17.09        8.29      6.86 o 
   3  -1  12        0.05       -1.30      1.30 o 
   4  -1  12        4.64       11.05      5.90 o 
   5  -1  12        4.10        7.37      3.66 o 
  -6   0  12       15.54       17.90      6.29 o 
  -5   0  12        3.97        5.31      1.26 o 
  -4   0  12        1.62        0.59      1.21 o 
  -3   0  12      185.09      214.39      7.80 o 
  -2   0  12      151.91      176.55      8.04 o 
  -1   0  12       92.13       96.85      5.27 o 
   0   0  12       57.29       62.48      5.79 o 
   1   0  12      239.93      306.69     17.25 o 
   2   0  12       21.19       26.88      3.18 o 
   3   0  12       38.06       45.19      5.43 o 
   4   0  12       34.07       43.57      4.61 o 
   5   0  12        7.10        0.38      5.52 o 
  -6   1  12        7.59        6.19      1.77 o 
  -5   1  12        1.18        0.46      1.45 o 
  -4   1  12      469.62      505.66     21.18 o 
  -3   1  12       23.48       26.47      2.47 o 
  -2   1  12        0.99        1.82      1.40 o 
  -1   1  12        0.48        1.13      1.45 o 
   0   1  12       17.81       21.68      2.52 o 
   1   1  12      587.40      645.64     17.11 o 
   2   1  12      203.64      237.39     11.98 o 
   3   1  12       18.59        9.85      7.14 o 
   4   1  12        0.48       -0.38      3.05 o 
   5   1  12       22.06        0.57      5.71 o 
   6   1  12        0.50        1.14      6.48 o 
  -6   2  12       10.12       14.06      2.67 o 
  -5   2  12       11.67        8.95      2.47 o 
  -4   2  12      243.44      265.15      9.86 o 
  -3   2  12      275.87      293.38     12.52 o 
  -2   2  12       56.84       58.84      4.13 o 
  -1   2  12        1.95        3.75      2.72 o 
   0   2  12     1029.65     1010.88     31.94 o 
   1   2  12       21.47       25.56      5.24 o 
   2   2  12       17.77       16.05      4.01 o 
   3   2  12        0.53        1.03      2.20 o 
   4   2  12        0.67        0.72      2.50 o 
   6   2  12        0.78       -0.57      3.62 o 
  -6   3  12       42.15       48.34      5.62 o 
  -5   3  12       10.82        8.89      3.20 o 
  -4   3  12       20.26       18.76      3.06 o 
  -3   3  12      307.89      295.28     10.99 o 
  -2   3  12       57.14       55.18      3.60 o 
  -1   3  12        6.89        4.71      1.90 o 
   0   3  12       18.14       16.13      3.15 o 
   1   3  12      339.95      340.39     14.15 o 
   2   3  12      263.14      244.16     10.52 o 
   3   3  12      110.01      110.16      7.24 o 
   4   3  12      152.45      175.35     12.10 o 
   5   3  12        3.43       -0.57      2.14 o 
   6   3  12        0.72       -0.19      4.76 o 
  -5   4  12       50.43       41.45     13.41 o 
  -4   4  12        1.19        3.07      1.94 o 
  -3   4  12       68.10       62.21      4.71 o 
  -2   4  12      310.87      297.09     11.62 o 
  -1   4  12        8.60       11.08      4.57 o 
   0   4  12       13.86       13.07      3.65 o 
   1   4  12      142.05      126.09      7.02 o 
   2   4  12      107.34      116.95      7.96 o 
   3   4  12        9.38       11.36      5.29 o 
   4   4  12       64.15       69.25      7.08 o 
   5   4  12       16.51        1.06      2.92 o 
   6   4  12       13.26        0.38      2.50 o 
  -5   5  12       16.24       12.94      5.97 o 
  -4   5  12       37.60       22.27      8.98 o 
  -3   5  12        0.66        1.62      1.83 o 
  -2   5  12       71.78       53.29     13.57 o 
  -1   5  12      369.82      288.78     15.83 o 
   0   5  12        5.29        4.42      2.55 o 
   1   5  12       23.26       17.81      4.29 o 
   2   5  12      152.81      152.23      9.32 o 
   3   5  12        2.41        5.45      2.76 o 
   4   5  12        2.26        1.33      2.19 o 
   5   5  12       14.83        5.95      6.48 o 
   6   5  12       18.36       -0.09      1.92 o 
  -4   6  12        0.13        3.88      3.17 o 
  -3   6  12        3.71        3.26      2.28 o 
  -2   6  12      116.86      115.98      9.20 o 
  -1   6  12      101.89       82.78      6.51 o 
   0   6  12      325.56      253.32     12.95 o 
   1   6  12        0.42        1.62      2.29 o 
   2   6  12      114.04      115.53     11.14 o 
   3   6  12       58.36       61.47      5.50 o 
   4   6  12        3.51        2.38      2.55 o 
   5   6  12        0.15        0.71      2.74 o 
   6   6  12        3.70       -0.06      1.70 o 
  -3   7  12        1.14        2.92      2.66 o 
  -2   7  12      219.99      216.48     13.54 o 
  -1   7  12       65.88       64.58      8.10 o 
   0   7  12       10.50       11.40      4.29 o 
   1   7  12       57.90       45.43     14.19 o 
   2   7  12       68.50       80.73      6.67 o 
   3   7  12       56.90       58.38      5.77 o 
   4   7  12        3.32        2.83      2.94 o 
   5   7  12        4.58        0.47      3.01 o 
   6   7  12        0.58        0.37      2.50 o 
  -2   8  12       22.42       14.36      7.37 o 
  -1   8  12       22.07       20.79      5.15 o 
   0   8  12       41.69       42.85      5.75 o 
   1   8  12        0.92        1.99      2.62 o 
   2   8  12      217.31      250.37     12.44 o 
   3   8  12       75.90       82.34      8.27 o 
   4   8  12        8.75       10.75      3.43 o 
   5   8  12        1.70        0.86      2.15 o 
   0   9  12        3.03        5.46      3.74 o 
   1   9  12       48.59       56.08      7.81 o 
   2   9  12       31.36       31.23      5.83 o 
   3   9  12       40.53       40.31      5.65 o 
   4   9  12        1.50        0.66      3.42 o 
  -2  -5  13        0.68        1.54      2.32 o 
  -1  -5  13        0.04       -0.35      2.29 o 
  -4  -4  13       16.12       21.52     10.29 o 
  -3  -4  13        0.60       -0.19      3.62 o 
  -2  -4  13        0.12       -1.71      1.71 o 
  -1  -4  13        0.99        2.08      2.23 o 
   0  -4  13        8.74       12.30      4.38 o 
   1  -4  13        3.29        4.93      3.71 o 
  -5  -3  13        4.47        8.00      5.33 o 
  -4  -3  13       30.30       40.38     12.19 o 
  -3  -3  13        5.49        7.96      2.13 o 
  -2  -3  13        0.31       -1.57      2.01 o 
  -1  -3  13       49.03       53.99      6.19 o 
   0  -3  13       23.96       39.10      5.53 o 
   1  -3  13        0.28       -1.69      1.69 o 
   2  -3  13        0.02        3.11      2.65 o 
   3  -3  13        1.37        5.12      6.10 o 
  -5  -2  13       12.05       20.00      6.67 o 
  -4  -2  13        8.49        9.47      3.71 o 
  -3  -2  13       33.26       35.18      3.87 o 
  -2  -2  13       14.13       14.45      4.00 o 
  -1  -2  13       26.17       33.67      3.63 o 
   0  -2  13       58.56       86.58      7.69 o 
   1  -2  13        0.17       -1.98      2.76 o 
   2  -2  13        5.57        3.07      2.19 o 
   3  -2  13       12.50       22.86      7.43 o 
   4  -2  13        3.84        2.82      3.24 o 
  -6  -1  13        0.91        3.05      4.76 o 
  -5  -1  13       19.38       20.57      6.48 o 
  -4  -1  13        2.42        4.02      1.79 o 
  -3  -1  13       29.95       36.27      3.98 o 
  -2  -1  13       13.16       10.04      3.04 o 
  -1  -1  13       35.91       44.99      3.81 o 
   0  -1  13       14.78       30.17      3.39 o 
   1  -1  13       27.41       39.63      8.67 o 
   2  -1  13        0.18        1.30      1.63 o 
   3  -1  13        0.99        0.19      2.86 o 
   4  -1  13        9.96        0.00      4.76 o 
  -6   0  13        2.10        2.10      4.19 o 
  -5   0  13       10.21       12.91      2.95 o 
  -4   0  13       81.02       87.85      6.50 o 
  -3   0  13        4.20        3.70      1.72 o 
  -2   0  13        0.61        0.65      1.17 o 
  -1   0  13        1.47        1.83      1.82 o 
   0   0  13      110.10      139.77      5.47 o 
   1   0  13       18.71       23.02      2.87 o 
   2   0  13        9.57        6.37      3.07 o 
   3   0  13        0.04       -0.41      1.83 o 
   4   0  13        5.90        4.73      3.71 o 
   5   0  13        2.13       -0.95      4.00 o 
  -6   1  13       89.24       80.74      5.93 o 
  -5   1  13        1.05        0.30      1.10 o 
  -4   1  13        4.97        8.39      2.10 o 
  -3   1  13       88.26      100.25      5.01 o 
  -2   1  13       12.87       15.28      2.37 o 
  -1   1  13       23.60       31.59      3.14 o 
   0   1  13      222.32      275.59     14.05 o 
   1   1  13       57.29       80.52      7.44 o 
   2   1  13       10.42        7.41      2.46 o 
   3   1  13        2.30        2.72      2.65 o 
   4   1  13       26.78       44.19      9.14 o 
   5   1  13        3.58        0.57      3.81 o 
  -5   2  13        1.88        2.49      2.04 o 
  -4   2  13       22.78       26.98      3.49 o 
  -3   2  13      250.26      265.42     11.06 o 
  -2   2  13      356.96      369.22     16.09 o 
  -1   2  13       64.63       60.83      4.19 o 
   0   2  13       45.21       49.09      4.67 o 
   1   2  13      188.68      205.43      9.25 o 
   2   2  13        0.73        1.47      2.19 o 
   3   2  13       41.37       41.26      6.67 o 
   4   2  13        5.51       -0.31      2.06 o 
   5   2  13       11.74        0.19      3.24 o 
   6   2  13        0.16        1.52      7.24 o 
  -5   3  13       18.54       18.10      3.70 o 
  -4   3  13      102.05      104.72      5.47 o 
  -3   3  13      318.62      322.21     12.59 o 
  -2   3  13        2.34        2.27      2.11 o 
  -1   3  13        4.12        3.46      1.90 o 
   0   3  13        3.35        1.21      1.87 o 
   1   3  13      350.23      341.55     14.76 o 
   2   3  13       44.14       50.59      6.26 o 
   3   3  13       13.53        7.38      7.43 o 
   4   3  13       14.74       -0.65      3.61 o 
   5   3  13       11.06        0.75      2.47 o 
   6   3  13        3.56       -0.57      3.81 o 
  -5   4  13        4.24        2.18      3.32 o 
  -4   4  13       71.25       56.69      7.75 o 
  -3   4  13      139.49      148.94      7.32 o 
  -2   4  13        0.44        1.59      2.23 o 
  -1   4  13        0.25        3.33      2.82 o 
   0   4  13      284.87      269.83     14.96 o 
   1   4  13      186.81      166.97      8.59 o 
   2   4  13       26.91       28.38      5.10 o 
   3   4  13       19.49       15.65      4.38 o 
   4   4  13        5.18        3.77      3.43 o 
   5   4  13       74.83       93.67      8.38 o 
   6   4  13        4.73       -0.73      2.52 o 
  -4   5  13        0.30       -1.02      2.14 o 
  -3   5  13      200.89      179.18      8.03 o 
  -2   5  13       15.07       16.29      3.77 o 
  -1   5  13       26.85       28.93      6.73 o 
   0   5  13      205.91      193.09     11.05 o 
   1   5  13      220.91      240.72     12.34 o 
   2   5  13        7.82        5.70      2.95 o 
   3   5  13       67.26       70.84      7.39 o 
   4   5  13       97.10      110.85      8.11 o 
   5   5  13       26.23       14.32     16.86 o 
   6   5  13        4.49        1.76      2.79 o 
  -3   6  13       18.08       17.96      3.86 o 
  -2   6  13       77.28       53.16     15.66 o 
  -1   6  13       10.92        6.30      5.04 o 
   0   6  13      119.37      106.57      8.84 o 
   1   6  13      460.97      436.79     16.63 o 
   2   6  13       57.29       54.86      7.71 o 
   3   6  13       13.53        8.10      7.62 o 
   4   6  13        1.94        0.65      2.14 o 
   5   6  13       39.47       52.03      6.21 o 
   6   6  13        0.54       -0.12      3.06 o 
  -3   7  13       62.33       66.14      6.35 o 
  -2   7  13        2.98        2.25      3.48 o 
  -1   7  13       11.51        7.05      3.47 o 
   0   7  13       84.69       76.13      8.21 o 
   1   7  13      147.41      120.94     15.24 o 
   2   7  13       26.76       28.72      5.91 o 
   3   7  13        5.69        4.26      3.09 o 
   4   7  13        6.93        3.50      5.14 o 
   5   7  13       49.95       44.99     28.00 o 
  -1   8  13        3.59        5.54      3.74 o 
   0   8  13       55.94       55.88     10.03 o 
   1   8  13      100.25       97.64     11.97 o 
   2   8  13        3.66        2.92      3.77 o 
   3   8  13        6.13        8.22      4.33 o 
   4   8  13       11.92        3.20      3.60 o 
   5   8  13       36.41       13.89     12.57 o 
   1   9  13       35.26       36.94      6.33 o 
   2   9  13        1.19        1.28      3.01 o 
   3   9  13        1.25       -2.06      3.18 o 
  -3  -4  14        0.13       -0.19      3.81 o 
  -2  -4  14        3.06        1.78      1.88 o 
  -1  -4  14        4.89        2.63      2.24 o 
   0  -4  14        0.01       -1.42      1.42 o 
  -4  -3  14        0.34       -0.57      5.14 o 
  -3  -3  14        7.53        1.09      2.22 o 
  -2  -3  14        9.58        6.84      8.29 o 
  -1  -3  14       20.81       19.52      4.15 o 
   0  -3  14        1.35        1.68      2.00 o 
   1  -3  14        0.38        2.52      1.97 o 
   2  -3  14        1.84        3.12      2.88 o 
  -5  -2  14        8.71        7.62      5.71 o 
  -4  -2  14        4.90        4.00      4.38 o 
  -3  -2  14        6.29        6.48      2.96 o 
  -2  -2  14       24.30       36.10      4.93 o 
  -1  -2  14       34.49       53.35      5.48 o 
   0  -2  14        5.95        8.51      2.50 o 
   1  -2  14        1.29        0.38      1.19 o 
   2  -2  14        1.16        1.39      2.08 o 
   3  -2  14       10.25        0.37      2.18 o 
  -5  -1  14       30.59       43.43      8.95 o 
  -4  -1  14        0.96        1.67      1.63 o 
  -3  -1  14        1.85        2.75      2.21 o 
  -2  -1  14       13.54       14.33      2.20 o 
  -1  -1  14       66.91       84.77      5.59 o 
   0  -1  14       29.44       28.16      3.84 o 
   1  -1  14        0.46        2.76      4.29 o 
   2  -1  14        2.86        0.54      2.06 o 
   3  -1  14        1.22        0.76      1.48 o 
   4  -1  14        2.37        0.00      3.24 o 
  -5   0  14       11.98       12.32      2.22 o 
  -4   0  14        2.77        3.17      2.01 o 
  -3   0  14        6.56        6.13      1.98 o 
  -2   0  14       39.10       42.62      4.23 o 
  -1   0  14       41.55       47.44      4.03 o 
   0   0  14        5.15        5.64      2.22 o 
   1   0  14        0.84        0.72      1.83 o 
   2   0  14        9.13       10.64      8.76 o 
   3   0  14       14.39       23.01     13.52 o 
   4   0  14        3.58        0.00      2.67 o 
  -5   1  14       47.68       42.12      4.62 o 
  -4   1  14        6.81        6.78      1.75 o 
  -3   1  14        0.12       -0.61      1.43 o 
  -2   1  14       31.80       39.74      4.43 o 
  -1   1  14       41.68       53.64      4.88 o 
   0   1  14       15.11       14.78      3.30 o 
   1   1  14        7.86        5.16      2.11 o 
   2   1  14       68.39       85.21      5.73 o 
   3   1  14       48.70       69.99      4.78 o 
   4   1  14        1.46        0.72      2.00 o 
   5   1  14        0.77       -1.14      7.43 o 
  -5   2  14       38.79       35.65      4.48 o 
  -4   2  14      102.17       89.99      5.43 o 
  -3   2  14        3.42        3.92      2.28 o 
  -2   2  14       10.51       11.44      2.66 o 
  -1   2  14      192.83      217.89     10.73 o 
   0   2  14       27.92       28.99      3.63 o 
   1   2  14        7.65        5.71      2.14 o 
   2   2  14        1.67        0.40      2.32 o 
   3   2  14      103.13      138.14      9.30 o 
   4   2  14        6.11       -0.45      2.71 o 
   5   2  14        0.01       -0.19      3.24 o 
  -5   3  14       33.38       32.79     11.62 o 
  -4   3  14        2.44        1.84      1.91 o 
  -3   3  14       57.45       59.68      6.43 o 
  -2   3  14       67.82       77.18      7.25 o 
  -1   3  14      173.39      180.36     11.44 o 
   0   3  14      100.30       97.73      8.05 o 
   1   3  14        0.97        0.02      1.86 o 
   2   3  14        0.75       -0.22      2.03 o 
   4   3  14       41.99       55.84      6.56 o 
   5   3  14        1.00       -0.11      2.01 o 
  -4   4  14        0.18       -0.23      1.80 o 
  -3   4  14       25.04       28.24      4.77 o 
  -2   4  14      127.69      116.63      7.87 o 
  -1   4  14      157.48      137.45     10.62 o 
   0   4  14        1.96        1.16      2.67 o 
   1   4  14        4.93       -0.38      3.05 o 
   2   4  14        3.15        3.45      2.87 o 
   3   4  14       16.59        8.57     10.10 o 
   4   4  14       18.45        9.48      8.76 o 
   5   4  14        0.50        0.94      3.05 o 
  -4   5  14       13.91        9.52      5.66 o 
  -3   5  14       20.47       14.69      7.54 o 
  -2   5  14       24.37       25.09      3.79 o 
  -1   5  14       39.61       43.26      5.23 o 
   0   5  14      132.76      117.79      7.80 o 
   1   5  14        0.22        0.69      2.92 o 
   2   5  14       45.87       31.67     20.95 o 
   3   5  14       13.99        6.90      7.33 o 
   4   5  14        9.49        7.26      6.29 o 
   5   5  14        0.02        1.18      2.65 o 
  -3   6  14        1.40        2.51      2.56 o 
  -2   6  14        0.69        0.27      1.78 o 
  -1   6  14       99.49       78.12     10.50 o 
   0   6  14      143.49      128.78     10.01 o 
   1   6  14       28.61       22.40      5.81 o 
   2   6  14        3.07        5.78      3.97 o 
   3   6  14       27.80        8.01      8.95 o 
   4   6  14       33.70       32.10     22.57 o 
   5   6  14        0.04        0.55      2.52 o 
  -2   7  14       14.99       12.27      3.65 o 
  -1   7  14       24.02       23.61      5.99 o 
   0   7  14       42.64       41.29      5.65 o 
   1   7  14       28.50       34.69      5.45 o 
   2   7  14        3.20        5.80      3.57 o 
   3   7  14       65.23       70.29      7.10 o 
   4   7  14       15.70       10.02      7.81 o 
   5   7  14        7.22        2.91      3.67 o 
  -1   8  14       33.81       29.46      9.48 o 
   0   8  14       13.04       11.05      5.25 o 
   1   8  14       20.93       19.86      4.98 o 
   2   8  14        0.55        0.76      2.82 o 
   3   8  14       17.65        8.58      4.56 o 
   4   8  14       21.00        4.87      8.19 o 
  -3  -3  15       15.69        0.19      3.05 o 
  -2  -3  15        1.78        1.08      1.95 o 
  -1  -3  15        0.35        1.95      2.57 o 
   0  -3  15        0.73       -2.08      2.08 o 
   1  -3  15        1.81        2.48      3.43 o 
  -4  -2  15        0.65        2.67      6.67 o 
  -3  -2  15       18.22       18.49      4.76 o 
  -2  -2  15        8.17        8.15      6.29 o 
  -1  -2  15        1.95        0.21      1.60 o 
   0  -2  15        6.08        9.95      3.14 o 
   1  -2  15       19.65       32.17      7.81 o 
   2  -2  15        1.15        4.76      5.52 o 
  -4  -1  15        2.08        2.57      1.87 o 
  -3  -1  15       18.83       23.25      6.15 o 
  -2  -1  15       37.48       46.75      5.00 o 
  -1  -1  15        4.47        7.52      2.35 o 
   0  -1  15        5.65        6.01      3.08 o 
   1  -1  15        9.37       17.53      3.70 o 
   2  -1  15       12.79       18.89     10.95 o 
   3  -1  15        0.30        0.00      3.05 o 
  -5   0  15        6.59        9.90      6.10 o 
  -4   0  15       22.16       20.74      2.74 o 
  -3   0  15       14.01       12.76      3.54 o 
  -2   0  15        8.14        9.55      2.28 o 
  -1   0  15        0.39        1.13      1.53 o 
   0   0  15        0.31       -0.47      1.45 o 
   1   0  15        9.47       12.47      4.20 o 
   2   0  15       26.56       31.17     17.90 o 
   3   0  15        3.00        4.12      2.95 o 
   4   0  15        0.05        0.00      3.24 o 
  -5   1  15        1.96        3.46      2.96 o 
  -4   1  15        9.82       10.49      3.63 o 
  -3   1  15       15.41       14.09      3.75 o 
  -2   1  15       20.01       20.99      3.62 o 
  -1   1  15        0.25        1.76      1.68 o 
   0   1  15       10.78       10.54      3.35 o 
   1   1  15       10.38       10.50      4.08 o 
   2   1  15       18.26       26.47      8.39 o 
   3   1  15        5.49        4.19      2.98 o 
   4   1  15        0.11        0.33      2.29 o 
  -4   2  15        0.64       -1.13      1.72 o 
  -3   2  15       72.67       68.82      5.36 o 
  -2   2  15       90.99      103.81     13.20 o 
  -1   2  15       37.54       32.90     10.20 o 
   0   2  15       10.10        8.21      2.82 o 
   1   2  15       19.75       28.85      7.79 o 
   2   2  15       17.71       15.75     10.76 o 
   3   2  15       21.65       32.58     20.95 o 
   4   2  15        0.30        0.11      2.24 o 
   5   2  15        2.25       -1.52      8.00 o 
  -4   3  15        0.74       -0.52      1.71 o 
  -3   3  15       40.22       44.06      5.21 o 
  -2   3  15      147.39      152.00      7.38 o 
  -1   3  15      107.30      118.88      6.64 o 
   0   3  15        0.29        0.16      2.03 o 
   1   3  15       10.37       11.92      3.79 o 
   2   3  15       49.16       61.84      9.97 o 
   3   3  15       26.47       27.24      5.39 o 
   4   3  15        0.70        1.19      2.79 o 
   5   3  15        0.02       -0.95      3.39 o 
  -4   4  15        1.87        1.03      1.84 o 
  -3   4  15       29.40       33.48      3.67 o 
  -2   4  15      121.83      135.72      9.18 o 
  -1   4  15       69.64       70.92      5.81 o 
   0   4  15       28.67       24.38      6.76 o 
   1   4  15        0.15        0.72      2.38 o 
   2   4  15       36.07       40.76      5.75 o 
   3   4  15        7.15        5.39      4.57 o 
   4   4  15        1.69        2.10      3.06 o 
   5   4  15        2.08       -0.63      2.73 o 
  -3   5  15        0.69        0.32      2.01 o 
  -2   5  15      155.26      147.61      9.20 o 
  -1   5  15       10.19        9.99      4.11 o 
   0   5  15        3.68        5.38      3.84 o 
   1   5  15       19.91       26.22      4.99 o 
   2   5  15       83.39       93.84      8.05 o 
   3   5  15       20.32       11.60      9.62 o 
   4   5  15        0.49       -0.45      2.86 o 
   5   5  15        2.24        3.14      3.90 o 
  -2   6  15       98.08      109.47      9.14 o 
  -1   6  15       14.71       14.29      4.42 o 
   0   6  15        5.40        3.79      3.71 o 
   1   6  15        4.80        5.84      4.16 o 
   2   6  15      186.64      185.60     13.09 o 
   3   6  15       32.44       17.19     17.62 o 
   4   6  15        6.04        1.35      2.97 o 
   5   6  15        0.05        2.67      3.43 o 
  -1   7  15       61.86       64.90      9.13 o 
   0   7  15        4.39        5.47      4.24 o 
   1   7  15       14.33       10.51      5.21 o 
   2   7  15       39.51       49.50      9.71 o 
   3   7  15       88.61      101.91      9.13 o 
   4   7  15        0.32        2.10      3.33 o 
   0   8  15        0.99       -0.57      4.00 o 
   1   8  15        3.59        5.02      3.76 o 
   2   8  15       20.61       22.04      5.39 o 
   3   8  15       35.02       39.53      7.14 o 
  -2  -2  16        0.03        2.80      3.82 o 
  -1  -2  16        4.83        1.06      3.28 o 
   0  -2  16       12.07       21.45      6.38 o 
  -3  -1  16        9.89       10.75      3.03 o 
  -2  -1  16        0.39        2.42      1.84 o 
  -1  -1  16        0.14        0.57      1.63 o 
   0  -1  16       28.39       28.04      5.67 o 
   1  -1  16        9.51       13.43      4.51 o 
   2  -1  16        1.27       -1.31      2.74 o 
  -4   0  16       64.89       72.10     14.12 o 
  -3   0  16       16.78       15.63      3.27 o 
  -2   0  16        5.32        4.35      2.31 o 
  -1   0  16        0.52        3.64      3.27 o 
   0   0  16       31.36       49.26      4.29 o 
   1   0  16       15.50       19.15      3.75 o 
   2   0  16        0.82       -0.10      2.01 o 
   3   0  16        0.11        0.66      2.60 o 
  -4   1  16       59.46       63.09      8.12 o 
  -3   1  16       39.53       45.67      4.29 o 
  -2   1  16        3.89        4.37      2.41 o 
  -1   1  16        0.07        0.89      1.85 o 
   0   1  16       52.27       87.70      7.18 o 
   1   1  16        4.73        2.71      2.22 o 
   2   1  16        3.92        2.91      2.89 o 
   3   1  16        5.20        6.16      5.52 o 
  -4   2  16       53.19       55.41      8.08 o 
  -3   2  16       94.66      102.67     10.33 o 
  -2   2  16       10.56       12.53      3.69 o 
  -1   2  16        0.19        0.11      1.55 o 
   0   2  16       65.39      101.32      9.38 o 
   1   2  16       50.02       70.28      6.00 o 
   2   2  16       16.48       19.05      3.59 o 
   3   2  16        2.58        3.77      2.47 o 
   4   2  16       21.00        2.78      3.24 o 
  -4   3  16        8.74        0.19      3.62 o 
  -3   3  16      177.87      181.32     21.33 o 
  -2   3  16        0.75        0.10      1.60 o 
  -1   3  16        0.73        2.58      2.08 o 
   0   3  16      130.16      164.84     15.01 o 
   1   3  16      131.68      136.16     18.06 o 
   2   3  16        2.69        2.51      3.20 o 
   3   3  16       10.42        7.48      4.07 o 
   4   3  16       18.66        0.10      3.20 o 
  -3   4  16       56.41       52.98      7.04 o 
  -2   4  16       37.35       38.86      5.34 o 
  -1   4  16       13.17       13.20      4.02 o 
   0   4  16       77.51       82.25     11.31 o 
   1   4  16      155.03      186.49     13.32 o 
   2   4  16        5.02        7.72      3.93 o 
   3   4  16       23.17       15.98     15.81 o 
   4   4  16        7.57        4.94      6.19 o 
  -2   5  16        6.02        4.44      3.00 o 
  -1   5  16        0.16        3.98      2.93 o 
   0   5  16       80.28       83.02     11.50 o 
   1   5  16       82.51       97.11     10.33 o 
   2   5  16       20.42       24.79      5.48 o 
   3   5  16       19.02        8.68      8.95 o 
   4   5  16        4.79        3.23      4.05 o 
  -2   6  16        0.65       -3.72      3.82 o 
  -1   6  16        8.17        6.29      3.22 o 
   0   6  16       49.42       39.78      7.85 o 
   1   6  16       68.42       70.82     11.77 o 
   2   6  16        1.38        2.30      3.54 o 
   3   6  16        4.47        1.32      3.73 o 
   4   6  16        2.15        0.01      2.24 o 
   0   7  16       17.53       19.66      5.52 o 
   1   7  16      100.49      106.20      9.55 o 
   2   7  16        5.46        6.82      4.28 o 
   3   7  16        0.60       -0.03      2.19 o 
  -2  -1  17        8.15        3.89      2.48 o 
  -1  -1  17       20.02        1.54      2.55 o 
   0  -1  17        1.50        3.16      4.95 o 
  -3   0  17        8.66        8.54      3.20 o 
  -2   0  17        5.76        6.99      3.33 o 
  -1   0  17       19.34       28.07     10.93 o 
   0   0  17        7.66       12.27      4.84 o 
   1   0  17        4.26       10.37      3.66 o 
  -3   1  17       15.17       18.40      3.46 o 
  -2   1  17       19.40       17.36      6.37 o 
  -1   1  17        2.61        2.01      2.63 o 
   0   1  17        1.25        1.05      1.88 o 
   1   1  17        4.34        8.82      3.33 o 
   2   1  17        0.97        1.04      1.97 o 
  -3   2  17        6.53        4.45      3.09 o 
  -2   2  17        3.52        4.25      2.71 o 
  -1   2  17       32.79       37.58      4.61 o 
   0   2  17        1.16        2.70      2.54 o 
   1   2  17        6.06        9.22      3.28 o 
   2   2  17        3.94       10.93      4.42 o 
   3   2  17        0.05        0.60      2.72 o 
  -3   3  17        3.92        1.45      1.98 o 
  -2   3  17       11.70        8.69      4.41 o 
  -1   3  17       65.31       84.11     10.49 o 
   0   3  17       65.10       75.16      5.89 o 
   1   3  17        0.12        0.26      1.62 o 
   2   3  17        0.86        0.74      2.12 o 
   3   3  17        6.01        8.92      5.72 o 
  -2   4  17        0.14       -1.17      2.66 o 
  -1   4  17      128.04      133.07      8.96 o 
   0   4  17       74.23       94.79      8.96 o 
   1   4  17        0.06        0.72      2.60 o 
   2   4  17        0.59        0.56      2.79 o 
   3   4  17        8.51        7.76      4.58 o 
  -2   5  17        0.16       -0.19      4.57 o 
  -1   5  17       27.83       30.83      6.95 o 
   0   5  17      113.19      126.09     10.76 o 
   1   5  17        8.45        7.87      4.34 o 
   2   5  17        2.98        4.23      3.79 o 
   3   5  17       36.73       14.12     19.14 o 
   0   6  17       33.32       44.92     10.76 o 
   1   6  17        3.97        6.30      4.89 o 
   2   6  17       14.27        6.61     10.67 o 
  -1   1  18       49.84       68.81      5.65 o 
   0   1  18        2.80        3.55      4.10 o 
   1   1  18        0.10        1.71      6.10 o 
  -1   2  18       32.24       39.31     11.75 o 
   0   2  18        1.25        6.34      3.19 o 
   1   2  18        7.48       11.49      3.74 o 
  -1   3  18       17.94       24.32      3.93 o 
   0   3  18        1.94        1.12      2.37 o 
   1   3  18        2.93        9.05      7.34 o 
   2   3  18       17.43       24.77      4.53 o 
  -1   4  18       15.41       20.37      3.96 o 
   0   4  18        0.48        3.53      3.49 o 
   1   4  18        0.05        0.24      2.64 o 
   2   4  18       93.26      119.51     16.35 o 
   0   5  18       14.46       15.66      4.98 o 
   1   5  18        9.40       11.81      7.84 o 
                                                 
